# Supplementary material for: Magnetic and mechanical hardening of nano-lamellar magnets using thermo-magnetic fields
Source: Nat Commun. 2025 Mar 11;16:2423. doi: 10.1038/s41467-025-57571-6 (PMC11897201; doi:10.1038/s41467-025-57571-6)
Supplement: Supplementary file 3 — Source Data [file 41467_2025_57571_MOESM3_ESM.xlsx]

## Sheet: Figure 2
Figure 2 f											Figure 2 g
Distance (nm)	Al atom%	Al atom% Sigma	Fe atom%	Fe atom% Sigma	Ni atom%	Ni atom% Sigma	Co atom%	Co atom% Sigma			Distance (nm)	Al atom%	Al atom% Sigma	Fe atom%	Fe atom% Sigma	Ni atom%	Ni atom% Sigma	Co atom%	Co atom% Sigma
0	1.07527	0.75623	48.3871	3.66427	6.45161	1.80134	44.086	3.64044			0	5.5336	1.43742	32.0158	2.93309	27.668	2.81251	34.7826	2.99435
0.1	5.29412	1.71736	42.9412	3.79642	5.29412	1.71736	46.4706	3.82526			0.1	7.7821	1.67105	31.1284	2.88823	35.0195	2.97564	26.07	2.73851
0.2	5.88235	1.80462	44.1176	3.80819	4.70588	1.62416	45.2941	3.8178			0.2	4.09836	1.26918	30.7377	2.95386	37.7049	3.10264	27.459	2.85719
0.3	5.64972	1.73539	46.3277	3.74808	1.69492	0.97023	46.3277	3.74808			0.3	6.17284	1.54384	25.5144	2.79657	33.3333	3.02406	34.9794	3.05935
0.4	6.89655	2.10434	42.7586	4.1085	4.82759	1.78007	45.5172	4.13555			0.4	5.80357	1.56222	24.1071	2.85792	33.4821	3.1532	36.6071	3.21869
0.5	3.9548	1.46492	43.5028	3.72637	3.38983	1.36023	49.1525	3.75769			0.5	5.17928	1.39878	31.8725	2.94125	30.2789	2.90012	32.6693	2.96033
0.6	4.84848	1.67213	39.3939	3.80391	7.87879	2.09733	47.8788	3.88899			0.6	6.32911	1.58161	29.9578	2.97551	34.5992	3.08994	29.1139	2.95091
0.7	3.0303	1.3345	49.0909	3.89185	2.42424	1.19734	45.4545	3.87638			0.7	5.28634	1.48515	30.3965	3.05291	31.2775	3.07718	33.0397	3.12186
0.8	2.68456	1.32414	44.9664	4.07535	4.69799	1.73346	47.651	4.09164			0.8	4.5283	1.27727	31.6981	2.85832	29.0566	2.78904	34.717	2.92448
0.9	6.35838	1.85517	42.7746	3.76153	4.62428	1.59668	46.2428	3.79068			0.9	6.45161	1.56001	24.5968	2.73469	34.2742	3.01388	34.6774	3.02224
1	4.41989	1.52774	44.7514	3.69594	3.8674	1.4332	46.9613	3.7096			1	5.41872	1.58892	24.6305	3.02403	33.0049	3.30037	36.9458	3.3876
1.1	5.55556	1.79968	39.5062	3.84088	4.32099	1.59751	50.6173	3.92807			1.1	6.80851	1.64316	27.234	2.90393	33.1915	3.07182	32.766	3.06177
1.2	4.84848	1.67213	46.0606	3.88039	4.84848	1.67213	44.2424	3.8666			1.2	3.77358	1.30875	31.6038	3.19314	33.0189	3.2299	31.6038	3.19314
1.3	5.20231	1.68839	38.7283	3.70358	5.20231	1.68839	50.867	3.80086			1.3	8.15421	1.80862	28.4542	2.99333	33.7778	3.15302	30.2222	3.06147
1.4	3.48837	1.39906	48.8372	3.81143	7.55814	2.01548	40.1163	3.73724			1.4	5.34351	1.38943	25.1908	2.68193	33.2061	2.90956	36.2595	2.97008
1.5	2.73973	1.35097	50.1212	4.13803	4.10959	1.6429	43.1507	4.09902			1.5	7.90698	1.84035	27.4419	3.0432	36.2791	3.27906	28.3721	3.07445
1.6	3.97351	1.58962	51.6556	4.06671	6.62252	2.02369	37.7483	3.9449			1.6	7.25191	1.60224	34.3511	2.93382	31.2977	2.86478	27.0992	2.74596
1.7	6.50888	1.89756	40.2367	3.77212	1.18343	0.83185	52.071	3.84285			1.7	4.84581	1.42523	28.1938	2.98638	33.0397	3.12186	33.9207	3.14233
1.8	3.77358	1.51121	38.3648	3.8564	6.91824	2.01248	50.9434	3.96455			1.8	7.35294	1.82739	32.8431	3.28816	29.4118	3.19015	30.3922	3.22029
1.9	6.74847	1.96488	47.8528	3.91269	4.90798	1.69211	40.4908	3.84482			1.9	7.91667	1.74283	27.5215	2.88224	34.1667	3.06139	30.4167	2.96963
2	3.04878	1.34251	53.0488	3.89708	5.4878	1.77837	38.4146	3.79809			2	3.75587	1.30272	26.7606	3.0334	36.6197	3.30099	32.8638	3.21846
2.1	3.93258	1.45686	41.0112	3.6866	3.93258	1.45686	51.1236	3.74671			2.1	5.5794	1.50366	27.0386	2.90978	37.7682	3.17608	29.6137	2.99097
2.2	2.94118	1.29585	42.3529	3.78971	2.94118	1.29585	51.7647	3.83244			2.2	7.42574	1.84476	29.703	3.21509	32.1782	3.28693	30.6931	3.24514
2.3	7.33333	2.12847	42.6667	4.03833	3.33333	1.46566	46.6667	4.0734			2.3	4.56621	1.41061	28.3105	3.04424	31.0502	3.12663	36.0731	3.24498
2.5	6.32911	1.93707	38.6076	3.87316	4.43038	1.63701	50.6329	3.97747			2.4	7.94979	1.74981	30.5439	2.97933	34.3096	3.07086	27.1967	2.87829
2.6	3.65854	1.46601	45.1219	3.88572	5.4878	1.77837	45.7317	3.89009			2.5	7.48899	1.74701	22.9075	2.78921	31.7181	3.08883	37.8855	3.21973
2.7	6.89655	1.92099	40.2299	3.71742	5.74713	1.7644	47.1264	3.78423			2.6	6.27803	1.62435	31.8386	3.11956	32.7354	3.14232	29.148	3.04318
2.8	5.31915	1.63672	41.4894	3.59341	6.38298	1.78283	46.8085	3.63919			2.7	6.60377	1.70566	27.8302	3.078	30.6604	3.16673	34.9057	3.2738
2.9	1.85185	1.05922	45.679	3.91367	1.85185	1.05922	50.6173	3.92807			2.8	7.79817	1.81609	29.3578	3.08436	27.0642	3.00912	35.7798	3.24658
3	1.68539	0.96483	44.382	3.72393	5.61798	1.72594	48.3146	3.74553			2.9	8.55856	1.87757	29.7297	3.06764	31.5315	3.11847	30.1802	3.08087
3.1	5.95238	1.82543	39.8809	3.77776	4.7619	1.64301	49.4048	3.85731			3	5.47264	1.60428	34.8259	3.3604	31.8408	3.28591	27.8607	3.16216
3.2	2.43902	1.20455	47.561	3.8997	3.65854	1.46601	46.3415	3.89388			3.1	8.33333	1.83041	25.8772	2.90046	25.8772	2.90046	39.9123	3.24324
3.3	2.65957	1.17347	50.1543	3.64662	2.12766	1.05245	45.2128	3.62987			3.2	4.45545	1.45169	28.2178	3.16661	32.1782	3.28693	35.1485	3.35921
3.4	1.8755	1.07233	46.2545	3.94171	4.37556	1.61702	47.5425	3.9479			3.3	4.84581	1.42523	29.956	3.04028	33.9207	3.14233	31.2775	3.07718
3.5	5.33981	1.56644	39.8058	3.41049	5.33981	1.56644	49.5146	3.4835			3.4	3.71901	1.2164	31.8182	2.99409	34.7107	3.06017	29.7521	2.93878
3.6	4.10256	1.42041	49.7436	3.58053	3.58974	1.33222	42.5641	3.54076			3.5	5.95238	1.49046	30.9524	2.9122	36.1111	3.02575	26.9841	2.79616
3.7	3.35196	1.3453	54.1899	3.72403	4.46927	1.54441	37.9888	3.62774			3.6	10.9091	2.10184	25.9091	2.95391	37.7273	3.26787	25.4546	2.93685
3.8	3.0303	1.3345	49.0909	3.89185	1.81818	1.04014	46.0606	3.88039			3.7	6.32911	1.58161	27.8481	2.91171	36.7089	3.1311	29.1139	2.95091
3.9	2.76243	1.21821	38.674	3.61987	4.97238	1.61573	53.5912	3.70687			3.8	8.92019	1.95303	24.4132	2.94337	36.1502	3.29189	30.5164	3.15514
4	4.93827	1.70229	41.358	3.86925	3.08642	1.35882	50.6173	3.92807			3.9	5.28634	1.48515	28.6344	3.00037	31.2775	3.07718	34.8018	3.16159
4.1	4.67836	1.6149	40.9357	3.76024	6.43275	1.87613	47.9532	3.82039			4	4.58333	1.34989	30.8333	2.98094	32.5412	3.02335	32.0833	3.01316
4.2	4.71204	1.53323	46.5969	3.60948	3.66492	1.35959	45.0262	3.59993			4.1	6.93878	1.62346	30.6122	2.94446	32.2449	2.9862	30.2041	2.93336
4.3	3.84615	1.68665	55.3846	4.35979	2.30769	1.31688	38.4615	4.26692			4.2	4.4335	1.4447	29.064	3.18686	37.7457	3.50416	30.2144	2.7651
4.4	6.21469	1.81464	43.5028	3.72637	3.38983	1.36023	46.8927	3.75097			4.3	9.62343	1.90763	25.9414	2.83521	31.7992	3.01234	32.636	3.03294
4.5	6.52174	1.82024	39.6739	3.60659	4.34783	1.5034	49.4565	3.68583			4.4	6.46552	1.61452	34.4828	3.12058	33.1897	3.09157	25.8621	2.8748
4.6	8.02469	2.13448	37.6543	3.80674	5.55556	1.79968	48.7654	3.92717			4.5	7.32759	1.71085	28.0172	2.94838	35.7759	3.14703	28.8793	2.97541
4.7	5.10949	1.88122	52.5547	4.26621	5.10949	1.88122	37.2263	4.13003			4.6	8.48214	1.86158	25.4464	2.91021	39.7321	3.26956	26.3393	2.94304
4.8	3.59281	1.44017	43.1138	3.83225	5.38922	1.74733	47.9042	3.86572			4.7	6.03448	1.56336	29.3103	2.98844	37.5213	3.17842	27.1552	2.91999
4.9	5.51724	1.89607	35.8621	3.98282	5.51724	1.89607	53.1035	4.14427			4.8	7.22151	1.63482	28.4122	2.85197	32.8521	2.96928	31.6515	2.94037
5	2.85714	1.40802	40.7143	4.15226	3.57143	1.56841	52.8571	4.21887			4.9	9.05172	1.88373	28.8793	2.97541	31.4655	3.04879	30.6034	3.02559
5.1	4.69799	1.73346	46.9799	4.08868	3.3557	1.47532	44.9664	4.07535			5	9.64912	1.95543	26.3158	2.91627	36.8421	3.19462	27.193	2.94678
5.2	3.92157	1.56927	43.7908	4.01097	4.57516	1.68923	47.7124	4.03803			5.1	7.69231	1.74196	28.6325	2.9551	32.4786	3.06134	31.1966	3.02866
5.3	3.33333	1.46566	42.1235	4.02989	4.66667	1.72219	50.1541	4.08248			5.2	7.76256	1.80815	29.2237	3.07319	33.3333	3.18546	29.6804	3.0871
5.4	4.7619	1.89719	38.0952	4.32625	4.7619	1.89719	52.3809	4.4493			5.3	9.09091	1.76932	26.5151	2.71671	31.8182	2.86662	32.5758	2.88439
5.5	4.82759	1.78007	37.2414	4.01482	4.13793	1.65398	53.7931	4.14031			5.4	7.96813	1.70927	22.7092	2.6444	39.0438	3.07927	30.2789	2.90012
5.6	3.57143	1.56841	42.1429	4.17327	5.78451	1.84197	49.2857	4.22534			5.5	9.54357	1.89263	25.7261	2.81577	34.8548	3.06947	29.8755	2.94838
5.7	5.80645	1.87845	34.8387	3.82701	10.9677	2.50996	48.3871	4.01401			5.6	4.8583	1.36798	26.7206	2.81557	37.6518	3.08288	30.7692	2.9367
5.8	7.08661	2.27697	35.4331	4.24431	10.2362	2.68979	47.2441	4.43004			5.7	13.0268	2.08349	24.9042	2.67685	34.0996	2.93426	27.9693	2.7783
5.9	2.72109	1.34191	37.415	3.99116	11.5646	2.63767	48.2993	4.12154			5.8	10.8527	1.93648	26.3566	2.74285	36.8217	3.0028	25.969	2.72976
6	3.87597	1.69946	37.2093	4.25577	6.97674	2.24299	51.938	4.39895			5.9	6.46388	1.51621	30.038	2.82676	38.0228	2.99337	25.4753	2.68678
6.1	5.88235	2.01763	38.2353	4.16709	14.7059	3.03694	41.1765	4.22018			6	7.29167	1.53206	26.0417	2.58602	35.0694	2.81185	31.5972	2.73946
6.2	7.89474	2.1872	36.8421	3.91259	12.5442	2.68248	42.7632	4.01283			6.1	8.73786	1.60646	25.2427	2.47124	35.9223	2.72933	30.0971	2.60934
6.3	7.63889	2.21349	30.5556	3.83869	13.8889	2.88192	47.9167	4.16305			6.2	7.14286	1.502	25.1701	2.53108	40.8163	2.86645	26.8708	2.5853
6.4	5.92593	2.03211	34.0741	4.07918	17.7778	3.29053	42.2222	4.25093			6.3	9.19118	1.75172	28.6765	2.74217	31.6177	2.81937	30.5147	2.79201
6.5	3.59712	1.57948	32.3741	3.9687	17.2662	3.20577	46.7626	4.23205			6.4	7.72059	1.61843	29.0441	2.75257	34.5588	2.8835	28.6765	2.74217
6.6	6.66667	1.94192	26.0606	3.41734	26.0606	3.41734	41.2121	3.8319			6.5	8.49421	1.73235	25.8687	2.72106	38.2239	3.01945	27.4131	2.77178
6.7	7.59494	2.10757	27.2152	3.54077	29.1139	3.61412	36.0759	3.82043			6.6	9.05923	1.69428	27.5261	2.63647	35.1916	2.819	28.223	2.65677
6.8	10.1796	2.33989	27.5449	3.45698	27.5449	3.45698	34.7305	3.68428			6.7	9.54198	1.81507	27.0992	2.74596	35.1145	2.94894	28.2443	2.78127
6.9	19.3103	3.27808	28.9655	3.76696	24.8276	3.58767	26.8966	3.68242			6.8	8.77193	1.67567	28.7719	2.68156	33.3333	2.79236	29.1228	2.69121
7	9.21053	2.34551	32.8947	3.81083	29.6053	3.70282	28.2895	3.65327			6.9	9.02256	1.75667	26.6917	2.71221	37.218	2.96383	27.0677	2.72424
7.1	11.039	2.52525	27.9221	3.61505	29.2208	3.6647	31.8182	3.75329			7	10.5263	1.81787	23.8596	2.52474	39.6491	2.89758	25.9649	2.59711
7.2	14.1304	2.56796	23.3696	3.11973	36.413	3.54735	26.087	3.23715			7.1	9.62963	1.7953	25.9259	2.66697	32.5926	2.85254	31.8518	2.83539
7.3	18.4332	2.63225	23.5023	2.87839	38.7097	3.30656	19.3548	2.68197			7.2	8.05861	1.64742	28.9377	2.74455	33.6996	2.86081	29.304	2.75473
7.4	18.2243	2.63895	18.2243	2.63895	38.785	3.33084	24.7664	2.95074			7.3	8.36502	1.70721	28.1369	2.77277	41.0646	3.0335	22.4335	2.57222
7.5	17.9487	2.74816	17.4359	2.71707	44.1026	3.55558	20.5128	2.89164			7.4	9.05923	1.69428	24.0418	2.52249	35.5401	2.82529	31.3589	2.73862
7.6	16.8776	2.43299	18.9873	2.54762	45.5696	3.23507	18.5654	2.5257			7.5	9.66543	1.80161	27.5093	2.72273	40.5204	2.99326	22.3048	2.53817
7.7	19.2982	2.61356	14.9123	2.35905	48.2456	3.30929	17.5439	2.51888			7.6	11.2782	1.93952	22.5564	2.56264	37.594	2.96983	28.5714	2.76988
7.8	24.898	2.76264	16.3265	2.36134	42.8571	3.16162	15.9184	2.33731			7.7	11.1524	1.91925	29.368	2.77691	36.803	2.94045	22.6766	2.5531
7.9	24.898	2.76264	17.1429	2.40782	44.4898	3.17493	13.4694	2.1811			7.8	10.3448	1.88508	24.5211	2.66295	39.8467	3.03044	25.2874	2.69047
8	22.2222	2.57336	14.9425	2.20672	48.2759	3.09308	14.5594	2.18315			7.9	13.5849	2.10475	22.6415	2.57089	40.1541	3.00942	23.7736	2.61503
8.1	22.973	2.44503	14.8649	2.06771	48.3108	2.90453	13.8514	2.00782			8	6.66667	1.61015	27.0833	2.86853	40.5421	3.16228	26.2556	2.84014
8.2	27.6094	2.59413	14.8148	2.06135	45.7912	2.8911	11.7845	1.8709			8.1	11.6981	1.97433	24.1509	2.62917	41.8868	3.03077	22.2642	2.55559
8.3	25.9386	2.56056	11.6041	1.87106	51.1945	2.92022	11.2628	1.8469			8.2	8.49421	1.73235	23.166	2.62152	39.7683	3.0411	28.5714	2.80706
8.4	27.4854	2.41407	12.5731	1.7928	47.076	2.69906	12.8655	1.81049			8.3	9.05512	1.80061	25.1969	2.72406	39.7638	3.07083	25.9842	2.7517
8.5	23.8562	2.43645	12.7451	1.90636	51.9608	2.85611	11.4379	1.81943			8.4	14.2384	2.01082	20.5298	2.32429	44.0397	2.85666	21.192	2.35162
8.6	25.1251	2.4835	13.4868	1.95911	53.6184	2.86018	7.89474	1.54659			8.5	13.3858	2.13649	22.4409	2.6177	42.126	3.09813	22.0472	2.60121
8.7	27.4143	2.48978	12.1495	1.82347	49.8442	2.79071	10.5919	1.7176			8.6	7.02479	1.64283	24.7934	2.7758	46.281	3.20522	21.9008	2.65856
8.8	29.1785	2.41951	10.1983	1.61072	51.2748	2.66037	9.34844	1.54942			8.7	15.0215	2.34063	18.4549	2.54142	47.6395	3.27196	18.8841	2.56403
8.9	29.052	2.51064	8.56269	1.54737	55.6575	2.74725	6.72783	1.38529			8.8	14.1129	2.21078	23.3871	2.6879	38.7097	3.093	23.7903	2.70383
9.1	33.7243	2.56019	8.21114	1.48669	50.4399	2.70755	7.62463	1.43718			8.9	13.3858	2.13649	24.0158	2.68036	36.2205	3.01579	26.3779	2.76508
9.2	28.0967	2.47052	6.34441	1.33983	55.8912	2.72911	9.66767	1.62431			9	10.3448	1.88508	23.7548	2.63428	39.0805	3.02022	26.8199	2.74224
9.3	30.1205	2.51789	7.53012	1.44821	55.1205	2.72968	7.22892	1.42126			9.1	14.1631	2.28422	20.6009	2.64955	42.9184	3.24259	22.3176	2.72777
9.4	34.4214	2.5881	8.30861	1.50353	48.6647	2.7227	8.60534	1.52767			9.2	10.8108	2.08405	25.2252	2.91487	46.3964	3.34705	17.5676	2.55404
9.6	31.4286	2.48142	10.6445	1.60357	51.4286	2.67152	7.14286	1.37661			9.3	11.3821	2.0249	22.7642	2.67343	45.1219	3.17268	20.7317	2.58464
9.7	30.5882	2.49893	7.64706	1.44123	55.1213	2.69804	6.76471	1.36199			9.4	16.9422	2.41139	19.4215	2.54298	44.2149	3.19254	19.4215	2.54298
9.8	33.6336	2.58904	8.40841	1.52077	49.5496	2.73987	8.40841	1.52077			9.5	14.2293	2.19634	17.7866	2.40413	47.8261	3.1405	20.1581	2.5222
9.9	34.8649	2.47743	8.37838	1.44038	51.3513	2.59843	5.40541	1.17556			9.6	11.7409	2.04824	21.4575	2.61212	45.3441	3.1676	21.4575	2.61212
10	27.2727	2.37379	8.80682	1.5105	56.252	2.64411	7.67045	1.41844			9.7	12.7572	2.14013	20.1646	2.57389	44.856	3.19048	22.2222	2.66697
10.1	29.6588	2.34002	9.44882	1.49856	54.8556	2.54947	6.03675	1.22016			9.8	13.0769	2.0909	22.3077	2.58184	44.2308	3.08016	20.3846	2.49841
10.2	31.9865	2.70647	6.39731	1.41992	52.862	2.89654	8.75421	1.63997			9.9	14.652	2.14025	19.4139	2.3939	44.6886	3.00902	21.2454	2.47565
10.3	33.9522	2.43889	5.03979	1.12669	51.9894	2.57309	9.01857	1.47528			10	13.4694	2.1811	19.5918	2.53574	48.1633	3.19223	18.7755	2.49492
10.4	29.085	2.59623	8.16993	1.56582	56.8627	2.83126	5.88235	1.34509			10.1	16.1654	2.25717	18.0451	2.35791	45.4887	3.05319	20.3008	2.46628
10.5	28.2051	2.40191	8.26211	1.46949	57.8348	2.63583	5.69801	1.23728			10.2	17.6955	2.44816	14.4033	2.25246	48.5597	3.20617	19.3416	2.53377
10.6	27.4096	2.44806	7.83133	1.47448	57.8313	2.71024	6.92771	1.39359			10.3	11.7424	1.98131	18.5606	2.39283	48.4849	3.07587	21.2121	2.51605
10.7	30.5415	2.44949	7.14286	1.37661	54.8571	2.65997	8.15121	1.45012			10.4	14.6953	2.1197	18.638	2.33135	46.2366	2.98493	20.4301	2.41384
10.8	29.1429	2.42898	8.57143	1.49635	53.1429	2.66733	9.14286	1.54059			10.5	15.6398	2.50059	18.9574	2.69839	46.9194	3.4356	18.4834	2.67222
11	28.4314	2.57869	6.86275	1.44527	57.5163	2.82583	7.18954	1.47669			10.6	14.1264	2.12358	20.0743	2.44224	46.0966	3.03925	19.7026	2.42514
11.1	32.853	2.52137	6.91643	1.36211	52.7377	2.68011	7.4928	1.41333			10.7	18.1452	2.44724	13.7097	2.18408	48.7903	3.17407	19.3548	2.50875
11.2	30.4094	2.48752	8.18713	1.48253	54.6784	2.69183	6.72515	1.35432			10.8	16.9355	2.38167	16.9355	2.38167	52.0161	3.17242	14.1129	2.21078
11.3	30.1242	2.55678	6.52174	1.37597	58.6957	2.74393	4.65839	1.17444			10.9	15.7205	2.40534	19.214	2.60351	50.2183	3.30406	14.8472	2.34965
11.4	31.4985	2.56874	9.78593	1.6431	53.5168	2.75816	5.19878	1.22768			11	19.9115	2.65634	15.4867	2.40651	50.885	3.32543	13.7168	2.28842
11.5	31.6129	2.64082	6.77419	1.4273	56.129	2.81839	5.48387	1.29305			11.1	20.2765	2.72935	16.129	2.49678	47.4654	3.38986	16.129	2.49678
11.6	27.4834	2.56892	10.596	1.77111	51.6556	2.8756	10.2649	1.74645			11.2	14.1542	2.45357	18.8751	2.71662	57.5487	3.49553	10.5121	2.16766
11.7	31.3253	2.54552	9.63855	1.61968	53.3132	2.73808	5.72289	1.2748			11.3	18.8073	2.64663	17.4312	2.56947	50.0213	3.38643	13.7615	2.33322
11.8	29.8193	2.51066	8.73494	1.54958	52.1084	2.74167	9.33735	1.59682			11.4	16.309	2.42033	14.5923	2.31277	51.073	3.27485	18.0257	2.5183
11.9	35.4633	2.70409	10.8626	1.75883	48.8818	2.82546	4.79233	1.20736			11.5	16.8831	2.46471	15.1515	2.35909	54.9783	3.27341	12.987	2.21177
12	27.3809	2.43265	9.22619	1.57878	55.3571	2.71202	8.03571	1.48304			11.6	22.2707	2.74942	11.3537	2.09644	51.5284	3.30255	14.8472	2.34965
12.1	26.7081	2.46559	9.93789	1.66721	53.7267	2.77864	9.62733	1.64378			11.7	16.4384	2.50444	10.9589	2.11085	56.1644	3.35291	16.4384	2.50444
12.2	30.5921	2.64285	9.53947	1.68483	53.2895	2.86148	6.57895	1.42188			11.8	13.7931	2.42022	16.2562	2.58963	57.6355	3.46815	12.3153	2.30641
12.3	30.6452	2.61842	10.6452	1.75168	52.2581	2.83691	6.45161	1.39531			11.9	22.5352	2.86281	15.0235	2.44819	46.4789	3.41744	15.9624	2.50955
12.4	28.6127	2.4297	9.53757	1.57912	49.711	2.68797	12.1387	1.75569			12	21.5542	2.90495	10.0542	2.12132	54.5652	3.52119	14.7415	2.45357
12.5	31.5151	2.55741	11.8182	1.77708	45.4545	2.74101	11.2121	1.73686			12.1	21.4612	2.77426	12.7854	2.25647	52.968	3.37273	12.7854	2.25647
12.6	31.8644	2.71287	8.47458	1.62151	50.1695	2.9111	9.49153	1.70648			12.2	21.0526	2.69994	10.0877	1.99452	54.8246	3.29588	14.0351	2.30039
12.7	26.4305	2.30181	10.8992	1.62669	52.5886	2.60648	10.0817	1.57166			12.3	13.7931	2.42022	7.88177	1.8912	63.5468	3.37805	14.7783	2.4908
12.8	31.8052	2.49294	13.4671	1.82732	41.8338	2.6405	12.894	1.79393			12.4	22.165	2.98209	14.9484	2.55999	51.5464	3.58807	11.3402	2.27653
12.9	26.4535	2.37817	14.8256	1.91594	48.2558	2.69418	10.4651	1.6504			12.5	20.2899	2.79519	8.69565	1.95845	59.9034	3.40639	11.1111	2.18433
13	27.8638	2.49457	12.3839	1.83282	46.4396	2.77501	13.3127	1.89021			12.6	16.3462	2.56401	8.65385	1.94948	63.4615	3.33886	11.5385	2.21523
13.1	26.4151	2.47233	16.0377	2.05779	46.5409	2.79714	11.0063	1.75504			12.7	20.1542	3.02372	13.1429	2.55405	61.7143	3.67445	5.14286	1.66962
13.2	22.1884	2.2908	13.6778	1.8944	47.7204	2.75372	16.4134	2.04206			12.8	23.1156	2.98844	9.54774	2.08321	57.7889	3.50114	9.54774	2.08321
13.3	22.7891	2.44641	20.7483	2.36495	41.4966	2.87358	14.966	2.08054			12.9	16.3934	2.73672	7.65027	1.96486	64.4809	3.5377	11.4754	2.35608
13.4	20.4947	2.39953	18.7279	2.31911	43.4629	2.94668	17.3145	2.24919			13	19.1214	2.77399	5.55411	1.61206	65.0245	3.37268	10.5212	2.16766
13.5	26.4286	2.63519	19.6429	2.3743	39.6429	2.92326	14.2857	2.09121			13.1	16.2562	2.58963	10.8374	2.18176	63.5468	3.37805	9.35961	2.04429
13.6	22.9236	2.42281	22.2591	2.3977	39.2027	2.81395	15.6146	2.09226			13.2	20.0522	2.94086	11.8919	2.37984	63.7838	3.53363	4.32432	1.49546
13.7	24.3243	2.49375	20.6081	2.35105	39.1892	2.83745	15.8784	2.12428			13.3	15.9574	2.67087	6.38298	1.78283	71.8085	3.28147	5.85106	1.71177
13.8	26.6917	2.71221	21.0526	2.49966	38.3459	2.98126	13.9098	2.12176			13.4	19.5238	2.73531	10.0211	2.0702	59.0476	3.39337	11.4286	2.1955
13.9	21.2024	2.58225	22.8512	2.65342	33.2812	2.97843	22.8221	2.65342			13.5	15.7609	2.6862	5.43478	1.67127	69.5652	3.39213	9.23913	2.13479
14	18.8192	2.37434	21.4022	2.49144	36.5314	2.92501	23.2472	2.56595			13.6	14.8837	2.42741	6.51163	1.68269	70.6977	3.10409	7.90698	1.84035
14.1	21.6327	2.63051	22.0408	2.64828	34.2857	3.03252	22.0408	2.64828			13.7	17.6191	2.62903	8.57143	1.93178	64.2857	3.3065	9.52381	2.02564
14.2	20.339	2.62018	21.1864	2.65995	33.8983	3.08134	24.5763	2.80257			13.8	20.7101	3.11714	8.28402	2.12031	63.9053	3.69442	7.10059	1.97565
14.3	13.278	2.18586	31.1203	2.98235	28.2158	2.89902	27.3859	2.87254			13.9	16.129	2.49678	5.06912	1.48916	69.1244	3.13613	9.67742	2.007
14.4	14.6919	2.43721	24.6445	2.96672	27.4882	3.07352	33.1754	3.24142			14	23.0367	3.04674	7.8534	1.94649	56.5445	3.58675	12.5655	2.39836
14.5	16.4251	2.57518	24.6377	2.99497	28.9855	3.1534	29.9517	3.18364			14.1	22.905	3.14088	4.46927	1.54441	63.1285	3.60605	9.49721	2.1913
14.6	13.5747	2.30403	32.5792	3.15262	28.5068	3.03676	25.3394	2.92582			14.2	17.2414	2.65121	9.85222	2.09169	65.0246	3.34713	7.88177	1.8912
14.7	14.5729	2.50117	29.6482	3.2375	23.1156	2.98844	32.6633	3.32452			14.3	20.0541	2.98142	13.8889	2.57767	60.5556	3.64279	5.55556	1.70732
14.8	8.75576	1.91876	27.6498	3.03624	20.2765	2.72935	43.318	3.36377			14.4	15.5515	2.55905	14.3154	2.45357	64.5545	3.3836	6.02515	1.67929
14.9	14.8148	2.58404	32.8042	3.41511	21.6931	2.99799	30.6878	3.35473			14.5	23.5632	3.21732	3.44828	1.38327	64.3678	3.63062	8.62069	2.12775
15	6.41711	1.79204	37.9679	3.54892	21.3904	2.99865	34.2246	3.46961			14.6	15.5556	2.70142	8.88889	2.12116	70.5556	3.39728	5.05214	1.62447
15.1	7.9602	1.9092	31.3433	3.27202	24.8756	3.04915	35.8209	3.38195			14.7	20.1183	3.08373	9.46746	2.25204	62.7219	3.71957	7.69231	2.04976
15.2	11.7347	2.29881	35.7143	3.42255	16.8367	2.6728	35.7143	3.42255			14.8	13.6364	2.58677	8.52273	2.1047	70.4545	3.43909	7.38636	1.9715
15.3	7.6087	1.95462	37.5321	3.569	13.0435	2.48278	41.8478	3.63673			14.9	15.2174	2.64798	5.97826	1.7478	65.2174	3.51119	13.587	2.52605
15.4	7.64706	2.03821	42.9412	3.79642	14.1176	2.6706	35.2941	3.66521			15	19.3069	2.77715	4.9505	1.52624	70.297	3.21509	5.44554	1.59656
15.5	7.84314	2.17352	32.0261	3.77205	15.0327	2.88934	45.098	4.02279			15.1	18.8235	2.99807	7.64706	2.03821	64.1176	3.67879	9.41176	2.23948
15.6	7.26257	1.93975	38.5475	3.63782	13.4078	2.54678	40.7821	3.67312			15.2	15.8416	2.56905	11.8812	2.27661	67.8218	3.28693	4.45545	1.45169
15.7	5.33981	1.56644	39.8058	3.41049	7.28155	1.81035	47.5728	3.47956			15.3	17.4603	2.76138	8.99471	2.08111	66.6667	3.42896	6.87831	1.84092
15.8	4.37564	1.61702	43.1254	3.9153	10.625	2.4362	41.875	3.90031			15.4	17.8947	2.78081	8.94737	2.0707	65.7895	3.44177	7.36842	1.89535
15.9	3.68098	1.47484	42.3313	3.86997	7.36196	2.04549	46.6258	3.90737			15.5	19.5238	2.73531	7.61905	1.83076	64.2857	3.3065	8.57143	1.93178
16	5.08475	1.65126	45.7627	3.74471	5.08475	1.65126	44.0678	3.73169			15.6	18.6335	3.06872	9.31677	2.29078	64.5963	3.76891	7.45342	2.06988
16.1	5.43478	1.67127	40.2174	3.61481	6.52174	1.82024	47.8261	3.68256			15.7	17.8771	2.86388	7.82123	2.0069	67.5978	3.49806	6.70391	1.86926
16.2	5.19481	1.7883	42.8571	3.98779	4.54545	1.67852	47.4026	4.02367			15.8	19.7674	3.03659	8.13953	2.08497	66.2791	3.60474	5.81395	1.78429
16.3	3.46821	1.39112	42.7746	3.76153	5.78035	1.77429	47.9769	3.79832			15.9	19.1177	2.75314	8.33333	1.93508	66.6667	3.30049	5.88235	1.64739
16.4	5.20231	1.68839	39.3064	3.71347	6.35838	1.85517	49.133	3.80086			16	19.6429	3.06521	8.33333	2.13236	63.6905	3.71016	8.33333	2.13236
16.5	5.55556	1.90885	44.4444	4.14087	6.94444	2.1184	43.0556	4.12628			16.1	14.1414	2.47631	9.59596	2.09317	68.1818	3.31009	8.08081	1.93686
16.6	5.15464	1.58747	41.2371	3.53423	4.12371	1.42757	49.4845	3.5896			16.2	17.3913	2.79428	7.06522	1.88905	67.3913	3.45589	8.15217	2.01726
16.7	2.61438	1.28999	44.4444	4.01723	1.96078	1.12091	50.9804	4.04148			16.3	21.2871	2.88009	8.41584	1.95336	63.8614	3.3801	6.43564	1.72654
16.8	5.33333	1.83465	38.8912	3.96316	4.51444	1.62121	52.6667	4.07667			16.4	20.8333	3.13326	2.97619	1.31104	70.2381	3.52746	5.95238	1.82543
16.9	3.72671	1.4928	38.5093	3.83508	6.8323	1.9884	50.9317	3.93987			16.5	17.5879	2.69883	7.53769	1.87144	65.3266	3.37378	9.54774	2.08321
17	5.55556	1.79968	38.8889	3.83015	6.17284	1.89082	49.3827	3.92807			16.6	16.3743	2.82978	5.84795	1.7944	63.1579	3.68882	14.6199	2.70179
17.1	4.14201	1.53277	47.3373	3.8407	6.50888	1.89756	42.0118	3.79675			16.7	18.5567	2.79111	7.73196	1.91765	67.5258	3.36204	6.18557	1.72951
17.2	4.41176	1.43778	37.7451	3.39392	4.41176	1.43778	53.4314	3.49245			16.8	17.0454	2.83445	8.52273	2.1047	65.9091	3.57302	8.52273	2.1047
17.3	2.48447	1.22671	40.3727	3.86682	3.10559	1.36713	54.0373	3.92769			16.9	15.1786	2.39742	9.82143	1.98845	69.1964	3.08474	5.80357	1.56222
17.4	3.65854	1.46601	40.8537	3.83846	6.09756	1.86851	49.3902	3.90405			17	16.9231	2.68511	12.3077	2.35262	62.5641	3.46569	8.20513	1.96533
17.5	3.4965	1.5361	41.958	4.12677	5.59441	1.9218	48.9511	4.18029			17.1	17.4359	2.71707	8.71795	2.02015	67.6923	3.34892	6.15385	1.72093
17.6	2.73224	1.20509	47.541	3.69163	3.27869	1.31639	46.4481	3.68677			17.2	15.5172	2.74484	7.47126	1.99325	68.9655	3.50723	8.04598	2.06205
17.7	7.1066	1.83059	35.0254	3.39884	5.07614	1.56394	52.7919	3.55679			17.3	18.8775	2.79522	6.12245	1.71244	66.8367	3.36286	8.16327	1.95574
17.8	5.84795	1.7944	47.3684	3.8183	3.50877	1.4071	43.2749	3.78885			17.4	23.5849	2.91567	4.71698	1.45604	65.0943	3.2738	6.60377	1.70566
17.9	3.9801	1.37889	48.2587	3.52459	2.98507	1.20032	44.7761	3.50743			17.5	23.2673	2.97295	5.94059	1.66318	60.8911	3.43352	9.90099	2.10147
18	4.11765	1.52395	44.1176	3.80819	4.11765	1.52395	47.6471	3.83058			17.6	15.6098	2.53494	8.78049	1.97663	69.7561	3.20799	5.85366	1.6396
18.1	3.62694	1.34577	38.342	3.49988	3.10881	1.24928	54.9223	3.5816			17.7	16.4319	2.53907	7.98122	1.85688	65.7277	3.25204	9.85915	2.04264
18.2	5.78035	1.77429	38.7283	3.70358	4.04624	1.49808	51.4451	3.79984			17.8	19.6629	2.97901	5.61798	1.72594	67.4157	3.51297	7.30337	1.95022
18.3	2.77778	1.22488	47.2222	3.72102	1.66667	0.9542	48.3333	3.72471			17.9	23.3696	3.11973	9.23913	2.13479	60.8696	3.5979	6.52174	1.82024
18.4	1.30719	0.91826	50.3268	4.04217	5.88235	1.90224	42.4837	3.99633			18	17.9612	2.6745	10.1942	2.10812	64.0777	3.34274	7.76699	1.86482
18.5	3.94737	1.57938	48.0263	4.05237	5.92105	1.91436	42.1053	4.00466			18.1	23.3696	3.11973	5.97826	1.7478	64.1304	3.53579	6.52174	1.82024
18.6	3.19149	1.28196	40.4255	3.57914	6.38298	1.78283	50.1248	3.64662			18.2	18.9055	2.7618	6.96517	1.79552	65.6716	3.34902	8.45771	1.96263
18.7	7.25389	1.86704	43.5233	3.56876	2.07254	1.02547	47.1503	3.59323			18.3	17.7665	2.72328	7.61421	1.88965	65.4822	3.38727	9.13706	2.05288
18.8	5.61798	1.72594	39.8876	3.67021	5.61798	1.72594	48.8764	3.74671			18.4	17.4757	2.64591	11.1651	2.19426	65.0485	3.32214	6.31068	1.69414
18.9	6.08108	1.96443	36.4865	3.95702	6.75676	2.06323	50.6757	4.1096			18.5	22.2222	3.02406	6.87831	1.84092	61.9048	3.53237	8.99471	2.08111
19	3.7037	1.48377	40.7407	3.86042	3.08642	1.35882	52.4691	3.92358			18.6	19.2308	2.5764	4.70085	1.38365	67.9487	3.05074	8.11966	1.78555
19.1	2.77778	1.22488	47.2222	3.72102	5.56154	1.62447	45.9712	3.7081			18.7	19.3833	2.62369	5.28634	1.48515	67.4009	3.11116	7.92952	1.79337
19.2	2.94118	1.29585	48.2353	3.83244	5.29412	1.71736	43.5294	3.80258			18.8	20.0855	2.61906	6.83761	1.64993	67.094	3.07165	5.98291	1.55043
19.3	1.77515	1.01574	44.3787	3.82177	4.14201	1.53277	49.7041	3.84609			18.9	26.087	2.8954	5.65217	1.52268	60.4348	3.22431	7.82609	1.77097
19.4	7.0922	2.16176	48.9362	4.20981	4.96454	1.82925	39.0071	4.10773			19	19.3548	2.68197	11.0599	2.12909	63.1336	3.27503	6.45161	1.66772
19.5	4.51613	1.66795	44.5161	3.99187	3.87097	1.54943	47.0968	4.00932			19.1	19.6891	2.86234	8.29016	1.98477	65.285	3.42678	6.73575	1.80415
19.6	4.51613	1.66795	48.3871	4.01401	4.51613	1.66795	42.5806	3.97164			19.2	19.8198	2.67551	9.45946	1.96417	63.964	3.22225	6.75676	1.68462
19.7	9.87654	2.34403	41.9753	3.87745	3.7037	1.48377	44.4444	3.90405			19.3	21.645	2.70961	6.49351	1.62127	63.2035	3.17298	8.65801	1.85028
19.8	3.93258	1.45686	42.1348	3.701	3.37079	1.35273	50.5618	3.74742			19.4	19.6429	2.65455	10.2679	2.0281	64.7321	3.19246	5.35714	1.50448
19.9	8.07453	2.14716	45.3416	3.92341	4.96894	1.71258	41.6149	3.88474			19.5	25.0152	2.84287	6.46552	1.61452	62.069	3.1856	6.46552	1.61452
20	6.21469	1.81464	45.7627	3.74471	7.9096	2.02861	40.113	3.68402			19.6	24.7748	2.89741	5.85586	1.57585	64.4144	3.21331	4.95495	1.45649
20.1	4.34783	1.5034	41.3043	3.62988	4.34783	1.5034	50.1251	3.68605			19.7	21.0526	2.82215	8.13397	1.89084	66.0287	3.27604	4.78469	1.47641
20.2	3.42857	1.3755	46.8571	3.77217	2.28571	1.12972	47.4286	3.77464			19.8	21.1009	2.76349	6.88073	1.71439	62.3853	3.28089	9.63303	1.99829
20.3	4.09357	1.51522	38.0117	3.71206	5.26316	1.70759	52.6316	3.8183			19.9	18.4211	2.81235	7.89474	1.95629	67.8947	3.38711	5.78947	1.69431
20.4	4.8913	1.59006	37.5445	3.569	5.43478	1.67127	52.1739	3.68256			20	18.2741	2.75337	7.1066	1.83059	70.0508	3.26337	4.56853	1.48765
20.5	1.70455	0.9757	47.1591	3.7628	2.27273	1.12338	48.8636	3.76792			20.1	15.2344	2.24596	7.42188	1.63829	69.5312	2.87672	7.8125	1.6773
20.6	4.06977	1.5066	48.2558	3.81014	3.48837	1.39906	44.1861	3.7866			20.2	22.2222	2.71778	8.11966	1.78555	63.6752	3.14397	5.98291	1.55043
20.7	4.14201	1.53277	37.8698	3.73125	2.95858	1.3034	55.0296	3.82665			20.3	21.256	2.84357	8.21256	1.9083	63.285	3.35032	7.24638	1.80194
20.8	4.24242	1.5691	32.1212	3.63514	6.66667	1.94192	56.9697	3.85449			20.4	23.0392	2.94818	4.90196	1.51167	63.2353	3.37583	8.82353	1.98585
20.9	7.6087	1.95462	33.1522	3.47049	5.97826	1.7478	53.2609	3.6782			20.5	18.7773	2.5807	5.24017	1.47254	69.4323	3.04435	6.55022	1.63493
21	3.37079	1.35273	45.5056	3.73249	7.30337	1.95022	43.8202	3.71892			20.6	16.4502	2.43923	6.92641	1.67056	69.697	3.02374	6.92641	1.67056
21.1	4.57143	1.57887	36.5714	3.64078	6.28571	1.83468	52.5714	3.77464			20.7	21.7172	2.93023	3.53535	1.31241	65.1515	3.38627	9.59596	2.09317
21.2	1.80723	1.03393	39.759	3.79848	4.21687	1.55986	54.2169	3.86693			20.8	19.685	2.49488	6.29921	1.5244	66.1417	2.96929	7.87402	1.68994
21.3	5.92105	1.91436	46.0526	4.04288	3.94737	1.57938	44.0789	4.027			20.9	23.1959	3.03038	7.21649	1.85779	63.9175	3.44792	5.6701	1.66043
21.4	1.0989	0.77276	49.4505	3.70602	7.69231	1.9752	41.7582	3.65555			21	18.552	2.61481	3.61991	1.25645	72.8507	2.99158	4.97738	1.46291
21.5	4.21053	1.45697	46.8421	3.62014	5.26316	1.61997	43.6842	3.59833			21.1	20.4878	2.81895	5.85366	1.6396	69.2683	3.22243	4.39024	1.43093
21.6	4.12371	1.42757	42.268	3.54661	3.09278	1.24295	50.5155	3.5896			21.2	24.1071	2.85792	5.35714	1.50448	64.7321	3.19246	5.80357	1.56222
21.7	4.8913	1.59006	42.3913	3.64312	7.06522	1.88905	45.6522	3.67209			21.3	22.1277	2.70786	5.10638	1.43596	66.8085	3.07182	5.95745	1.54404
21.8	4.94505	1.60708	37.9121	3.59631	3.84615	1.42548	53.2967	3.69818			21.4	19.7115	2.75839	7.69231	1.84763	67.3077	3.25255	5.28846	1.5518
21.9	3.94089	1.36558	46.3054	3.49972	4.92611	1.51892	44.8276	3.49048			21.5	19.2825	2.64188	6.72646	1.67734	69.0583	3.09548	4.93274	1.45013
22	5.05618	1.64223	39.3258	3.66126	7.86517	2.0177	47.7528	3.74387			21.6	19.5652	2.61577	3.91304	1.27857	68.6957	3.05776	7.82609	1.77097
22.1	4.87805	1.68206	46.9512	3.89708	7.31707	2.03351	40.8537	3.83846			21.7	19.1589	2.69026	6.07477	1.63286	64.0187	3.28084	10.7477	2.11719
22.2	4.22535	1.68816	47.8873	4.19216	5.6338	1.93493	42.2535	4.14524			21.8	22.8346	2.63385	5.11811	1.38271	63.7795	3.01579	8.26772	1.72797
22.3	2.80899	1.23845	44.382	3.72393	8.42697	2.08214	44.382	3.72393			21.9	26.3682	3.10795	5.47264	1.60428	59.204	3.46646	8.95522	2.01404
22.4	4.32099	1.59751	40.1235	3.85097	6.17284	1.89082	49.3827	3.92807			22	23.0126	2.72266	3.76569	1.23137	65.272	3.07967	7.94979	1.74981
22.5	2.39234	1.05701	42.5837	3.42032	7.6555	1.83916	47.3684	3.45378			22.1	22.0721	2.7835	10.3604	2.04532	58.5586	3.30625	9.00901	1.92159
22.6	4.54545	2.56398	33.3333	5.80259	9.09091	3.53863	53.0303	6.14326			22.2	24.1071	2.85792	4.01786	1.3121	61.6071	3.2495	10.2679	2.0281
											22.3	25.3521	2.98075	5.16432	1.51636	63.8498	3.29189	5.6338	1.57986
											22.4	25.1101	2.87821	6.60793	1.64883	61.674	3.2269	6.60793	1.64883
											22.5	19.2469	2.55012	7.11297	1.66266	66.5272	3.05244	7.11297	1.66266
											22.6	18.4783	4.04644	9.78261	3.09727	64.1304	5.00036	7.6087	2.76425

## Sheet: Figure 3
Figure 3 b
Annealing time	With 9 T magnetic field		Without magnetic field
0	9	2	9	2
1	29	3	17.5	3
2	212	15	146	13
3	286	10	190	8
4	341	4	225	3
5	345	3	241.5	3
6	333	3	250	3
8	279	5	187.5	10
10	176	17	83.85	15

## Sheet: Figure 5
Figure 5 f									Figure 5 g
147.57	6.1792		193.497	6.39028		220.032	9.99277		3.76672	1	0.00254	-5.97508		2.02955	1	0.000180701	-8.61858		1.50625	-0.09655	1.50625	0.09655
213.224	9.55551		225.829	8.01792		273.055	9.39846		4.30327	2	0.00508	-5.28066		2.17284	2	0.000361402	-7.92534		1.52014	-0.09655	1.51875	0.09655
216.616	9.69965		231.71	8.49382		200.49	8.00015		4.73439	3	0.00761	-4.87392		2.18948	3	0.000542103	-7.51978		1.53403	-0.09655	1.53125	0.09655
221.142	9.55128		225.134	8.12115		222.938	9.59827		5.00477	4	0.01015	-4.58496		2.41339	4	0.000722804	-7.23201		1.54792	-0.09655	1.54375	0.09655
155.151	5.95578		230.072	9.28794		190.283	7.15516		5.06088	5	0.01269	-4.36053		2.4762	5	0.000903506	-7.00878		1.56181	-0.09655	1.55625	0.09655
176.678	7.26529		227.599	8.33567		201.238	8.94		5.10865	6	0.01523	-4.17693		2.73104	6	0.00108	-6.82636		1.5757	-0.09655	1.56875	0.09655
212.165	10.7029		189.75	7.57708		224.219	9.17581		5.14387	7	0.01777	-4.02149		2.81241	7	0.00126	-6.67212		1.58959	-0.09655	1.58125	0.09655
203.929	9.11287		163.604	6.33502		267.166	10.7535		5.1872	8	0.0203	-3.88667		2.83438	8	0.00145	-6.5385		1.60348	-0.09655	1.59375	0.09655
201.768	9.16276		181.484	6.80906		256.562	10.7095		5.26798	9	0.02284	-3.76759		2.89092	9	0.00163	-6.42063		1.61737	-0.09655	1.60625	0.09655
197.797	8.88657		187.726	7.12282		226.618	9.79132		5.37833	10	0.02538	-3.66094		3.08385	10	0.00181	-6.31518		1.63126	-0.09655	1.61875	0.09655
197.818	8.8701		199.129	7.94517		180.275	7.37136		5.50006	11	0.02792	-3.56433		3.09702	11	0.00199	-6.21978		1.64515	-0.09655	1.63125	0.09655
226.375	10.2672		200.937	7.89716		206.309	9.81204		5.67774	12	0.03046	-3.47602		3.19269	12	0.00217	-6.13267		1.65904	-0.09655	1.64375	0.09655
167.619	6.9864		204.902	7.74253		228.193	9.14001		5.7376	13	0.03299	-3.39467		3.21116	13	0.00235	-6.05254		1.67294	-0.09655	1.65625	0.09655
151.844	5.92484		195.636	7.39273		225.907	10.8747		5.89503	14	0.03553	-3.31926		3.30886	14	0.00253	-5.97834		1.68683	-0.09655	1.66875	0.09655
216.817	8.60577		206.149	8.46398		195.874	8.05582		5.92484	15	0.03807	-3.24896		3.3348	15	0.00271	-5.90926		1.70072	-0.09655	1.68125	0.09655
137.383	5.67774		216.795	9.21152		216.736	9.76397		5.92711	16	0.04061	-3.18311		3.33874	16	0.00289	-5.84463		1.71461	-0.09655	1.69375	0.09655
181.406	7.66918		227.481	9.74066		175.552	6.85372		5.95578	17	0.04315	-3.12117		3.36359	17	0.00307	-5.78391		1.7285	-0.09655	1.70625	0.09655
169.366	6.87454		223.015	8.88777		213.331	8.61772		6.17264	18	0.04569	-3.06269		3.39493	18	0.00325	-5.72667		1.74239	-0.09655	1.71875	0.09655
212.256	9.80699		190.11	8.19795		199.129	8.27369		6.1792	19	0.04822	-3.0073		3.41935	19	0.00343	-5.67251		1.75628	-0.09655	1.73125	0.09655
185.482	7.70372		188.454	6.54286		222.961	8.71064		6.18686	20	0.05076	-2.95468		3.4691	20	0.00361	-5.62112		1.77017	-0.09655	1.74375	0.09655
195.226	8.75136		212.877	9.19152		160.309	5.99375		6.2052	21	0.0533	-2.90457		3.47241	21	0.00379	-5.57224		1.78406	-0.09655	1.75625	0.09655
210.555	7.51952		229.873	8.59812		213.065	8.5456		6.26208	22	0.05584	-2.85672		3.47314	22	0.00398	-5.52563		1.79795	-0.09655	1.76875	0.09655
121.291	5.00477		244.602	9.80492		181.651	6.89134		6.31298	23	0.05838	-2.81093		3.48795	23	0.00416	-5.48109		1.81184	-0.09655	1.78125	0.09655
150.021	5.89503		213.571	8.58593		240.551	9.37969		6.32605	24	0.06091	-2.76704		3.5313	24	0.00434	-5.43844		1.82573	-0.09655	1.79375	0.09655
132.696	5.10865		218.367	8.86252		166.186	6.38748		6.39391	25	0.06345	-2.72488		3.53705	25	0.00452	-5.39753		1.83962	-0.09655	1.80625	0.09655
169.338	7.02989		174.254	6.68446		125.868	4.49232		6.49658	26	0.06599	-2.68431		3.54729	26	0.0047	-5.35822		1.85351	-0.09655	1.81875	0.09655
139.47	5.37833		159.227	5.98627		169.686	6.88622		6.54639	27	0.06853	-2.64523		3.55861	27	0.00488	-5.32038		1.8674	-0.09655	1.83125	1.09655
161.74	6.54639		169.088	6.38867		193.262	7.14724		6.58343	28	0.07107	-2.60751		3.57469	28	0.00506	-5.28393		1.88129	-0.09655	1.84375	0.09655
132.905	5.06088		193.224	7.61851		226.012	8.79361		6.59583	29	0.0736	-2.57107		3.57834	29	0.00524	-5.24874		1.89518	-0.09655	1.85625	0.09655
164.423	6.77248		148.738	5.67927		216.892	8.03958		6.66842	30	0.07614	-2.53582		3.58039	30	0.00542	-5.21475		1.90907	-0.09655	1.86875	1.09655
146.043	5.7376		146.708	5.6836		146.864	5.8451		6.68597	31	0.07868	-2.50167		3.58513	31	0.0056	-5.18187		1.92296	-0.09655	1.88125	0.09655
165.106	6.59583		146.413	5.8596		203.203	7.1654		6.69673	32	0.08122	-2.46856		3.58571	32	0.00578	-5.15003		1.93685	-0.09655	1.89375	0.09655
137.378	5.92711		150.132	5.68914		162.53	7.21926		6.75326	33	0.08376	-2.43643		3.58874	33	0.00596	-5.11917		1.95074	-0.09655	1.90625	0.09655
168.307	6.85495		181.837	7.48673		174.136	6.49371		6.75402	34	0.08629	-2.40521		3.60209	34	0.00614	-5.08923		1.96463	-0.09654	1.91875	0.09655
191.451	9.22192		148.574	5.45127		150.004	5.44211		6.77248	35	0.08883	-2.37485		3.60453	35	0.00632	-5.06015		1.97852	-0.09654	1.93125	0.09655
218.688	9.28447		181.958	7.07094		176.462	7.09469		6.85495	36	0.09137	-2.34531		3.63221	36	0.00651	-5.03189		1.99242	-0.09654	1.94375	0.09655
228.621	11.4578		165.957	6.20222		210.864	9.65419		6.87454	37	0.09391	-2.31653		3.63543	37	0.00669	-5.0044		2.00631	-0.09654	1.95625	0.09655
202.704	10.0954		156.039	5.37437		155.567	6.84508		6.89072	38	0.09645	-2.28848		3.64602	38	0.00687	-4.97764		2.0202	-0.09654	1.96875	0.09654
175.207	7.53123		184.36	6.4482		200.428	7.68993		6.91241	39	0.09898	-2.26113		3.67408	39	0.00705	-4.95157		2.03409	-0.09654	1.98125	0.09654
160.31	6.75326		163.068	5.95495		185.955	8.37518		6.92437	40	0.10152	-2.23442		3.67531	40	0.00723	-4.92616		2.04798	-0.09654	1.99375	0.09654
164.752	6.9729		243.295	9.10356		219.607	8.58825		6.9729	41	0.10406	-2.20834		3.67554	41	0.00741	-4.90138		2.06187	-0.09654	2.00625	0.09654
183.725	7.7337		206.621	8.05844		89.695	3.5		6.9864	42	0.1066	-2.18285		3.67664	42	0.00759	-4.87719		2.07576	-0.09654	2.01875	0.09654
199.086	8.60778		194.385	7.74092		187.413	8.9922		7.02434	43	0.10914	-2.15792		3.67773	43	0.00777	-4.85357		2.08965	-0.09654	2.03125	0.09654
149.402	6.39391		210.168	7.8256		224.261	10.0507		7.02989	44	0.11168	-2.13354		3.69285	44	0.00795	-4.83049		2.10354	-0.09654	2.04375	0.09654
174.683	7.87616		191.853	8.17158		112.632	3.79658		7.04972	45	0.11421	-2.10966		3.70027	45	0.00813	-4.80792		2.11743	-0.09654	2.05625	0.09654
176.097	7.86694		254.704	9.67539		197.323	8.4346		7.05002	46	0.11675	-2.08628		3.71288	46	0.00831	-4.78585		2.13132	-0.09654	2.06875	0.09654
166.353	6.91241		235.041	9.41376		208.259	9.63894		7.15474	47	0.11929	-2.06336		3.71804	47	0.00849	-4.76426		2.14521	-0.09654	2.08125	0.09654
163.018	6.2052		216.563	9.17013		140.936	5.14202		7.20635	48	0.12183	-2.0409		3.72066	48	0.00867	-4.74311		2.1591	-0.09654	2.09375	0.09654
172.942	7.20635		194.994	8.95744		198.807	7.87085		7.21055	49	0.12437	-2.01886		3.72098	49	0.00885	-4.7224		2.17299	-0.09653	2.10625	0.09654
123.488	5.14387		224.71	9.38891		158.261	5.555		7.2574	50	0.1269	-1.99724		3.72267	50	0.00904	-4.70211		2.18688	-0.09653	2.11875	0.09654
165.047	6.66842		228.945	10.0054		201.875	9.23222		7.26529	51	0.12944	-1.97602		3.72552	51	0.00922	-4.68221		2.20077	-0.09653	2.13125	0.09654
214.257	9.78514		208.996	8.21376		247.463	10.4887		7.30488	52	0.13198	-1.95517		3.73108	52	0.0094	-4.66271		2.21466	-0.09653	2.14375	0.09654
136.119	5.26798		187.739	7.34942		98.4581	4.03673		7.42218	53	0.13452	-1.93469		3.73731	53	0.00958	-4.64357		2.22855	-0.09653	2.15625	0.09654
155.729	6.31298		209.267	7.76436		153.127	5.68639		7.45959	54	0.13706	-1.91457		3.75302	54	0.00976	-4.62478		2.24244	-0.09653	2.16875	1.09653
129.273	5.1872		205.546	8.2412		173.998	6.73675		7.46067	55	0.13959	-1.89478		3.77017	55	0.00994	-4.60634		2.25633	-0.09653	2.18125	0.09653
200.434	10.2828		199.699	7.67403		186.109	7.52492		7.51952	56	0.14213	-1.87533		3.77143	56	0.01012	-4.58823		2.27022	-0.09652	2.19375	0.09653
205.337	9.83596		218.982	9.49181		129.469	5.19406		7.52298	57	0.14467	-1.85618		3.77227	57	0.0103	-4.57044		2.28411	-0.09652	2.20625	0.09653
206.094	10.1199		221.025	8.79647		189.953	7.89817		7.53123	58	0.14721	-1.83734		3.77398	58	0.01048	-4.55296		2.298	-0.09652	2.21875	0.09653
150.644	6.17264		211.194	9.1679		222.074	11.2526		7.53632	59	0.14975	-1.8188		3.77743	59	0.01066	-4.53577		2.3119	-0.09652	2.23125	0.09653
153.737	6.32605		196.646	7.52326		157.834	5.69564		7.57518	60	0.15228	-1.80054		3.78245	60	0.01084	-4.51888		2.32579	-0.09652	2.24375	0.09653
219.702	10.6006		206.873	7.64246		144.38	5.10403		7.66918	61	0.15482	-1.78255		3.78659	61	0.01102	-4.50226		2.33968	-0.09652	2.25625	0.09653
218.393	10.5245		221.016	10.3537		155.632	6.43629		7.70372	62	0.15736	-1.76483		3.79002	62	0.0112	-4.4859		2.35357	-0.09651	2.26875	0.09653
215.055	11.0394		226.164	9.41722		179.996	7.69194		7.72037	63	0.1599	-1.74736		3.79854	63	0.01138	-4.46981		2.36746	-0.09651	2.28125	1.09652
224.628	10.9655		197.218	7.89299		127.055	4.66181		7.7337	64	0.16244	-1.73015		3.79981	64	0.01156	-4.45397		2.38135	-0.09651	2.29375	0.09652
243.518	11.2914		229.778	10.4013		190.158	9.15958		7.76453	65	0.16497	-1.71317		3.80845	65	0.01175	-4.43838		2.39524	-0.09651	2.30625	0.09652
214.947	11.2485		214.054	8.51211		136.662	5.55951		7.77751	66	0.16751	-1.69643		3.81051	66	0.01193	-4.42302		2.40913	-0.0965	2.31875	1.09652
194.112	9.10048		189.052	7.86329		144.728	5.50587		7.86633	67	0.17005	-1.67991		3.81649	67	0.01211	-4.40789		2.42302	-0.0965	2.33125	0.09652
190.851	7.46067		252.687	9.38764		113.767	4.03656		7.86694	68	0.17259	-1.66361		3.83856	68	0.01229	-4.39298		2.43691	-0.0965	2.34375	0.09652
170.802	7.53632		202.418	8.69952		145.677	5.58437		7.87616	69	0.17513	-1.64753		3.84021	69	0.01247	-4.37829		2.4508	-0.0965	2.35625	0.09651
154.187	6.92437		229.661	9.71458		136.404	4.85621		7.95267	70	0.17766	-1.63165		3.84143	70	0.01265	-4.36381		2.46469	-0.09649	2.36875	0.09651
194.392	9.22694		204.115	8.54511		170.905	6.5952		7.98688	71	0.1802	-1.61597		3.85668	71	0.01283	-4.34954		2.47858	-0.09649	2.38125	0.09651
204.021	9.57408		210.297	7.80855		151.918	5.71301		7.99456	72	0.18274	-1.60048		3.86234	72	0.01301	-4.33546		2.49247	-0.09648	2.39375	0.09651
192.183	8.12439		184.685	7.19466		206.888	11.091		8.01348	73	0.18528	-1.58519		3.86402	73	0.01319	-4.32157		2.50636	-0.09648	2.40625	0.0965
166.201	7.15474		194.443	7.85931		204.243	9.99229		8.12439	74	0.18782	-1.57007		3.86454	74	0.01337	-4.30788		2.52025	-0.09648	2.41875	0.0965
182.228	7.86633		190.768	7.44576		207.992	10.07		8.13677	75	0.19036	-1.55514		3.87042	75	0.01355	-4.29436		2.53414	-0.09647	2.43125	0.0965
158.177	6.49658		204.032	8.18848		230.559	9.65557		8.15954	76	0.19289	-1.54038		3.87283	76	0.01373	-4.28103		2.54803	-0.09647	2.44375	0.0965
192.374	8.47359		182.891	6.95296		217.82	8.20534		8.17284	77	0.19543	-1.52579		3.87403	77	0.01391	-4.26786		2.56192	-0.09646	2.45625	0.09649
176.814	7.42218		164.382	5.88473		174.208	6.96721		8.17846	78	0.19797	-1.51136		3.87751	78	0.01409	-4.25487		2.57581	-0.09646	2.46875	0.09649
206.609	8.77099		132.304	4.96541		150.707	5.46958		8.20146	79	0.20051	-1.4971		3.88857	79	0.01428	-4.24204		2.5897	-0.09645	2.48125	0.09649
206.41	8.35735		174.702	6.78539		157.483	6.34457		8.21019	80	0.20305	-1.48299		3.89089	80	0.01446	-4.22937		2.60359	-0.09645	2.49375	0.09648
215.14	8.49952		209.961	8.3136		192.37	7.39201		8.22561	81	0.20558	-1.46903		3.89482	81	0.01464	-4.21685		2.61748	-0.09644	2.50625	0.09648
190.832	8.38519		175.136	6.84259		121.248	4.03641		8.27484	82	0.20812	-1.45523		3.8975	82	0.01482	-4.20449		2.63138	-0.09643	2.51875	0.09648
216.518	9.79665		174.354	6.19414		215.156	11.0653		8.30926	83	0.21066	-1.44156		3.89969	83	0.015	-4.19228		2.64527	-0.09643	2.53125	0.09647
204.919	8.87539		155.075	5.75576		209.656	10.6849		8.35735	84	0.2132	-1.42804		3.90481	84	0.01518	-4.18021		2.65916	-0.09642	2.54375	0.09647
212.915	9.3615		170.012	6.33151		227.84	9.76657		8.38519	85	0.21574	-1.41465		3.91414	85	0.01536	-4.16829		2.67305	-0.09641	2.55625	0.09647
211.513	9.3779		156.037	5.52223		228.493	10.8232		8.47359	86	0.21827	-1.4014		3.91903	86	0.01554	-4.1565		2.68694	-0.09641	2.56875	0.09646
202.489	9.39573		149.346	5.61568		238.015	10.8162		8.49578	87	0.22081	-1.38828		3.92127	87	0.01572	-4.14485		2.70083	-0.0964	2.58125	0.09646
212.52	9.74058		157.032	5.82907		153.102	5.3938		8.49952	88	0.22335	-1.37529		3.92382	88	0.0159	-4.13333		2.71472	-0.09639	2.59375	0.09645
199.394	9.15467		146.602	5.55851		160.736	5.98378		8.50537	89	0.22589	-1.36242		3.92788	89	0.01608	-4.12193		2.72861	-0.09638	2.60625	0.09645
218.988	9.69552		185.193	6.54309		246.808	11.2797		8.51748	90	0.22843	-1.34968		3.9293	90	0.01626	-4.11067		2.7425	-0.09637	2.61875	0.09644
NaN	NaN		149.003	5.58189		228.465	11.2557		8.53567	91	0.23096	-1.33705		3.93104	91	0.01644	-4.09953		2.75639	-0.09636	2.63125	0.09643
228.841	10.0499		142.894	5.53425		220.375	10.2531		8.60577	92	0.2335	-1.32455		3.93346	92	0.01662	-4.08851		2.77028	-0.09635	2.64375	0.09643
212.361	9.9078		144.387	5.60504		223.559	9.44307		8.60778	93	0.23604	-1.31215		3.93573	93	0.01681	-4.0776		2.78417	-0.09634	2.65625	0.09642
208.155	8.53567		190.867	6.73607		195.871	7.38225		8.60997	94	0.23858	-1.29987		3.93669	94	0.01699	-4.06682		2.79806	-0.09633	2.66875	0.09642
206.83	8.77398		161.853	5.99044		149.541	5.2541		8.63152	95	0.24112	-1.28769		3.93882	95	0.01717	-4.05614		2.81195	-0.09632	2.68125	0.09641
NaN	NaN		177.459	6.58464		135.358	5.10403		8.66611	96	0.24365	-1.27562		3.9419	96	0.01735	-4.04558		2.82584	-0.0963	2.69375	0.0964
NaN	NaN		162.918	6.32075		207.161	11.2516		8.67799	97	0.24619	-1.26366		3.95026	97	0.01753	-4.03513		2.83973	-0.09629	2.70625	0.09639
182.811	8.685		191.396	6.7696		226.304	9.67964		8.67939	98	0.24873	-1.25179		3.95072	98	0.01771	-4.02478		2.85362	-0.09628	2.71875	0.09639
199.956	8.80992		152.401	5.5494		202.03	7.77449		8.685	99	0.25127	-1.24003		3.95158	99	0.01789	-4.01453		2.86751	-0.09626	2.73125	0.09638
203.815	9.21872		170.209	6.43248		162.441	6.9953		8.69277	100	0.25381	-1.22836		3.95607	100	0.01807	-4.00439		2.8814	-0.09624	2.74375	0.09637
214.392	9.47501		182.17	6.91927		138.518	5.59214		8.70622	101	0.25635	-1.21679		3.95739	101	0.01825	-3.99435		2.89529	-0.09623	2.75625	0.09636
205.008	9.1013		165.623	5.95234		146.42	5.87126		8.75136	102	0.25888	-1.20532		3.95974	102	0.01843	-3.98441		2.90918	-0.09621	2.76875	0.09635
213.103	9.29141		155.013	5.57836		200.178	10.1254		8.76586	103	0.26142	-1.19393		3.97588	103	0.01861	-3.97456		2.92307	-0.09619	2.78125	0.09634
236.452	10.6235		152.016	5.76332		225.429	11.5463		8.76801	104	0.26396	-1.18264		3.98231	104	0.01879	-3.9648		2.93696	-0.09617	2.79375	0.09633
205.211	9.51661		146.554	5.23786		208.61	9.05315		8.76864	105	0.2665	-1.17143		3.98487	105	0.01897	-3.95514		2.95086	-0.09615	2.80625	0.09632
214.25	9.50292		157.711	5.53601		157.144	5.33409		8.77099	106	0.26904	-1.16031		3.9863	106	0.01915	-3.94557		2.96475	-0.09613	2.81875	0.09631
200.257	9.37128		145.495	5.34516		140.527	5.7969		8.77398	107	0.27157	-1.14927		3.98701	107	0.01934	-3.93609		2.97864	-0.09611	2.83125	0.0963
220.757	10.3061		170.259	6.24642		161	6.08207		8.77424	108	0.27411	-1.13831		3.98931	108	0.01952	-3.9267		2.99253	-0.09609	2.84375	0.09629
209.459	8.15954		156.666	5.19069		203.143	10.4437		8.80605	109	0.27665	-1.12744		3.99039	109	0.0197	-3.91739		3.00642	-0.09606	2.85625	0.09627
248.821	9.79414		158.007	5.48166		209.879	9.64789		8.80608	110	0.27919	-1.11664		3.99478	110	0.01988	-3.90816		3.02031	-0.09603	2.86875	0.09626
225.973	9.29145		233.285	9.26134		228.229	9.8169		8.80992	111	0.28173	-1.10593		3.99548	111	0.02006	-3.89902		3.0342	-0.09601	2.88125	0.09624
202.327	8.21019		166.175	5.67203		165.638	5.82264		8.8249	112	0.28426	-1.09529		3.99651	112	0.02024	-3.88996		3.04809	-0.09598	2.89375	0.09623
224.364	8.96919		181.694	6.53044		161.191	6.48383		8.85411	113	0.2868	-1.08472		3.99723	113	0.02042	-3.88098		3.06198	-0.09595	2.90625	0.09621
221.806	10.0815		194.404	7.61663		168.354	6.62353		8.8701	114	0.28934	-1.07423		4.00192	114	0.0206	-3.87208		3.07587	-0.09592	2.91875	0.0962
252.824	9.60116		210.477	8.01312		224.809	10.4229		8.87539	115	0.29188	-1.06381		4.00671	115	0.02078	-3.86325		3.08976	-0.09588	2.93125	0.09618
227.094	9.23543		212.493	8.25819		246.126	10.6301		8.88335	116	0.29442	-1.05346		4.00746	116	0.02096	-3.8545		3.10365	-0.09585	2.94375	0.09616
231.714	8.67799		236.032	8.5715		190.191	9.61333		8.88657	117	0.29695	-1.04318		4.01221	117	0.02114	-3.84583		3.11754	-0.09581	2.95625	1.09614
207.428	10.62		210.377	8.35861		220.556	10.5246		8.88732	118	0.29949	-1.03296		4.01258	118	0.02132	-3.83722		3.13143	-0.09577	2.96875	0.09613
222.546	10.6692		207.256	7.86441		210.129	8.84616		8.89293	119	0.30203	-1.02282		4.01298	119	0.0215	-3.82869		3.14532	-0.09573	2.98125	1.0961
213.236	9.52685		198.777	7.32225		185.031	7.81023		8.89481	120	0.30457	-1.01274		4.0171	120	0.02168	-3.82023		3.15921	-0.09569	2.99375	0.09608
235.12	12.126		219.236	8.8697		149.112	5.96932		8.90969	121	0.30711	-1.00272		4.02115	121	0.02186	-3.81184		3.1731	-0.09565	3.00625	0.09606
218.14	9.89289		203.505	8.47646		169.057	7.46119		8.92306	122	0.30964	-0.99277		4.02854	122	0.02205	-3.80352		3.18699	-0.0956	3.01875	0.09604
207.112	9.5742		164.038	6.7001		184.296	6.97204		8.93193	123	0.31218	-0.98288		4.03101	123	0.02223	-3.79526		3.20088	-0.09555	3.03125	0.09601
180.112	7.52298		201.981	8.5341		250.876	11.5063		8.93942	124	0.31472	-0.97305		4.03438	124	0.02241	-3.78708		3.21477	-0.0955	3.04375	0.09599
201.421	8.85411		178.02	7.21335		219.729	10.6892		8.96919	125	0.31726	-0.96328		4.03711	125	0.02259	-3.77895		3.22866	-0.09545	3.05625	0.09596
205.534	8.66611		198.497	8.34629		233.346	10.3374		9.00842	126	0.3198	-0.95357		4.04361	126	0.02277	-3.77089		3.24255	-0.09539	3.06875	0.09593
212.684	8.88732		222.533	8.27523		232.861	10.0357		9.01945	127	0.32234	-0.94391		4.04539	127	0.02295	-3.76289		3.25644	-0.09533	3.08125	0.0959
257.863	9.35352		215.682	8.50947		175.938	6.00664		9.03042	128	0.32487	-0.93432		4.04656	128	0.02313	-3.75496		3.27034	-0.09527	3.09375	0.09587
211.059	10.0777		213.686	7.95901		255.813	10.2552		9.03195	129	0.32741	-0.92477		4.05035	129	0.02331	-3.74708		3.28423	-0.09521	3.10625	0.09584
222.629	10.8054		226.411	8.84814		224.742	10.0388		9.05625	130	0.32995	-0.91529		4.05103	130	0.02349	-3.73927		3.29812	-0.09514	3.11875	0.09581
208.112	9.60613		212.603	7.88414		217.841	10.4827		9.06214	131	0.33249	-0.90585		4.05216	131	0.02367	-3.73151		3.31201	-0.09507	3.13125	0.09578
193.107	7.95267		231.138	9.29554		252.173	11.1099		9.07358	132	0.33503	-0.89647		4.05426	132	0.02385	-3.72382		3.3259	-0.09499	3.14375	0.09574
208.368	9.09989		176.732	6.94248		214.166	9.34891		9.09097	133	0.33756	-0.88714		4.05553	133	0.02403	-3.71618		3.33979	-0.09492	3.15625	0.0957
201.104	9.32717		240.379	9.0141		219.389	8.49304		9.09989	134	0.3401	-0.87787		4.05864	134	0.02421	-3.7086		3.35368	-0.09483	3.16875	0.09566
223.843	10.108		228.276	9.20069		220.694	8.60799		9.10048	135	0.34264	-0.86864		4.06259	135	0.02439	-3.70107		3.36757	-0.09475	3.18125	0.09562
207.595	9.79715		219.796	9.08038		243.282	11.4527		9.1013	136	0.34518	-0.85946		4.0677	136	0.02458	-3.6936		3.38146	-0.09466	3.19375	0.09558
225.768	10.4393		214.551	9.62093		138.427	5.1043		9.11287	137	0.34772	-0.85033		4.07228	137	0.02476	-3.68618		3.39535	-0.09456	3.20625	0.09553
93.1527	3.76672		203.958	9.05572		227.318	8.33026		9.11762	138	0.35025	-0.84124		4.07284	138	0.02494	-3.67881		3.40924	-0.09447	3.21875	0.09549
115.476	4.73439		200.613	8.66515		185.63	7.98342		9.13892	139	0.35279	-0.83221		4.07594	139	0.02512	-3.6715		3.42313	-0.09436	3.23125	0.09544
210.333	9.61061		219.673	9.75219		213.681	9.07837		9.15467	140	0.35533	-0.82322		4.07626	140	0.0253	-3.66424		3.43702	-0.09426	3.24375	0.09539
216.023	10.4613		182.687	7.2002		189.308	7.5808		9.15557	141	0.35787	-0.81427		4.07653	141	0.02548	-3.65703		3.45091	-0.09414	3.25625	0.09533
231.48	12.0182		210.241	8.38569		191.096	8.31053		9.16276	142	0.36041	-0.80537		4.07905	142	0.02566	-3.64987		3.4648	-0.09402	3.26875	0.09528
203.379	9.72432		197.279	7.4232		194.589	7.51025		9.16517	143	0.36294	-0.79651		4.0821	143	0.02584	-3.64276		3.47869	-0.0939	3.28125	1.09522
229.421	10.3823		199.16	8.05986		173.19	6.31143		9.16765	144	0.36548	-0.7877		4.08321	144	0.02602	-3.6357		3.49258	-0.09377	3.29375	0.09516
228.667	11.0153		203.302	7.4891		205.93	7.44264		9.19266	145	0.36802	-0.77893		4.08357	145	0.0262	-3.62869		3.50647	-0.09364	3.30625	0.0951
211.915	10.6022		231.353	8.80437		215.17	8.5571		9.19577	146	0.37056	-0.7702		4.08485	146	0.02638	-3.62172		3.52036	-0.09349	3.31875	0.09503
225.349	11.1801		257.091	10.1785		234.177	8.57172		9.19796	147	0.3731	-0.76151		4.09511	147	0.02656	-3.6148		3.53425	-0.09335	3.33125	0.09496
208.57	9.56331		242.151	9.0379		256.303	10.6647		9.21375	148	0.37563	-0.75286		4.09796	148	0.02674	-3.60793		3.54814	-0.09319	3.34375	0.09489
224.494	10.6007		219.554	8.70054		184.818	7.55695		9.21872	149	0.37817	-0.74425		4.09937	149	0.02692	-3.6011		3.56203	-0.09303	3.35625	0.09482
233.378	10.7515		220.68	9.182		202.415	7.89316		9.22192	150	0.38071	-0.73567		4.10132	150	0.02711	-3.59432		3.57592	-0.09286	3.36875	0.09474
202.573	9.65101		201.498	8.02058		218.161	8.82756		9.22694	151	0.38325	-0.72714		4.10286	151	0.02729	-3.58759		3.58982	-0.09268	3.38125	0.09466
215.51	10.1151		180.717	6.82899		230.683	9.49306		9.23543	152	0.38579	-0.71864		4.10349	152	0.02747	-3.58089		3.60371	-0.0925	3.39375	0.09458
221.698	9.19266		174.553	6.64838		114.605	3.75807		9.25199	153	0.38832	-0.71018		4.10616	153	0.02765	-3.57424		3.6176	-0.09231	3.40625	1.09449
108.917	4.30327		196.101	7.58245		174.796	6.48116		9.25858	154	0.39086	-0.70176		4.10748	154	0.02783	-3.56764		3.63149	-0.0921	3.41875	1.0944
218.136	9.79577		188.534	7.62569		163.383	5.9559		9.25971	155	0.3934	-0.69337		4.10781	155	0.02801	-3.56107		3.64538	-0.09189	3.43125	0.0943
226.178	10.4302		222.969	8.49785		209.089	7.44453		9.26071	156	0.39594	-0.68502		4.10903	156	0.02819	-3.55455		3.65927	-0.09167	3.44375	0.0942
250.521	9.57611		192.069	7.57306		180.91	6.35757		9.26408	157	0.39848	-0.6767		4.11134	157	0.02837	-3.54806		3.67316	-0.09144	3.45625	0.0941
158.802	6.58343		201.87	8.3142		208.76	7.89874		9.27045	158	0.40102	-0.66842		4.11162	158	0.02855	-3.54162		3.68705	-0.0912	3.46875	0.09399
202.398	9.09097		233.259	9.45556		178.434	7.3189		9.27185	159	0.40355	-0.66017		4.11587	159	0.02873	-3.53522		3.70094	-0.09095	3.48125	1.09388
197.511	9.26071		215.64	8.34441		226.82	8.86096		9.27455	160	0.40609	-0.65195		4.12232	160	0.02891	-3.52886		3.71483	-0.09069	3.49375	1.09376
198.731	8.17284		213.273	8.41353		179.902	7.04356		9.27531	161	0.40863	-0.64376		4.12502	161	0.02909	-3.52254		3.72872	-0.09041	3.50625	0.09364
197.225	8.80608		238.92	10.1182		237.387	9.74596		9.28447	162	0.41117	-0.63561		4.1259	162	0.02927	-3.51625		3.74261	-0.09013	3.51875	0.09351
212.919	9.48928		188.651	7.67426		165.789	6.41478		9.29141	163	0.41371	-0.62748		4.13335	163	0.02945	-3.51		3.7565	-0.08983	3.53125	0.09338
196.066	8.92306		235.503	10.3708		220.701	8.86896		9.29145	164	0.41624	-0.61939		4.13662	164	0.02963	-3.5038		3.77039	-0.08952	3.54375	0.09324
187.656	8.93193		186.498	7.67925		197.729	9.12046		9.31215	165	0.41878	-0.61133		4.13726	165	0.02982	-3.49762		3.78428	-0.08919	3.55625	0.0931
200.314	8.8249		200.463	7.68507		174.073	6.92591		9.32717	166	0.42132	-0.6033		4.1439	166	0.03	-3.49149		3.79817	-0.08885	3.56875	0.09295
235.925	11.2028		218.681	9.06001		209.637	7.44786		9.35352	167	0.42386	-0.59529		4.14502	167	0.03018	-3.48539		3.81206	-0.0885	3.58125	0.09279
213.453	10.0145		216.081	8.51168		171.32	6.57639		9.35714	168	0.4264	-0.58732		4.15071	168	0.03036	-3.47933		3.82595	-0.08813	3.59375	0.09263
207.657	9.35732		199.635	7.63566		205.26	8.90957		9.35732	169	0.42893	-0.57937		4.15239	169	0.03054	-3.4733		3.83984	-0.08774	3.60625	0.09246
196.144	10.2898		187.297	7.3399		223.416	10.3225		9.3615	170	0.43147	-0.57145		4.15256	170	0.03072	-3.46731		3.85373	-0.08734	3.61875	0.09229
207.037	10.4713		169.387	6.71734		218.058	9.90013		9.37128	171	0.43401	-0.56356		4.15351	171	0.0309	-3.46135		3.86762	-0.08692	3.63125	0.09211
190.056	9.81978		193.883	7.24141		194.325	7.2472		9.3779	172	0.43655	-0.55569		4.15402	172	0.03108	-3.45543		3.88151	-0.08648	3.64375	0.09192
196.369	9.81093		169.648	7.0164		172.389	6.50626		9.39573	173	0.43909	-0.54786		4.1667	173	0.03126	-3.44954		3.8954	-0.08603	3.65625	0.09172
199.182	9.63365		199.401	8.40891		184.186	6.58234		9.39864	174	0.44162	-0.54004		4.16813	174	0.03144	-3.44368		3.9093	-0.08555	3.66875	0.09152
201.538	9.89723		173.368	5.87093		163.02	5.83498		9.41038	175	0.44416	-0.53225		4.16945	175	0.03162	-3.43786		3.92319	-0.08506	3.68125	0.0913
197.648	9.06214		193.993	7.66109		198.633	7.79333		9.41826	176	0.4467	-0.52449		4.17339	176	0.0318	-3.43207		3.93708	-0.08454	3.69375	0.09108
193.983	8.76586		170.815	7.22357		175.628	6.97532		9.42017	177	0.44924	-0.51675		4.17395	177	0.03198	-3.42631		3.95097	-0.084	3.70625	0.09085
188.009	7.76453		198.215	8.13671		227.362	8.13305		9.42367	178	0.45178	-0.50904		4.1755	178	0.03216	-3.42058		3.96486	-0.08344	3.71875	0.09061
210.482	10.1869		176.467	7.07392		237.169	10.5675		9.43096	179	0.45431	-0.50135		4.17676	179	0.03235	-3.41489		3.97875	-0.08286	3.73125	0.09036
204.36	8.51748		202.214	8.05665		164.557	6.41181		9.44019	180	0.45685	-0.49368		4.17987	180	0.03253	-3.40922		3.99264	-0.08225	3.74375	0.0901
220.326	10.1036		203.1	8.17459		146.463	5.28314		9.4495	181	0.45939	-0.48604		4.18009	181	0.03271	-3.40359		4.00653	-0.08161	3.75625	0.08984
197.923	8.76864		200.493	8.29586		97.9139	3.56033		9.45966	182	0.46193	-0.47842		4.18045	182	0.03289	-3.39799		4.02042	-0.08095	3.76875	0.08956
225.619	10.6326		199.962	7.81956		180.457	7.52088		9.46244	183	0.46447	-0.47082		4.18157	183	0.03307	-3.39241		4.03431	-0.08026	3.78125	0.08926
204.486	9.89076		192.45	6.7286		191.833	7.90843		9.47139	184	0.46701	-0.46324		4.18481	184	0.03325	-3.38687		4.0482	-0.07955	3.79375	0.08896
196.345	9.71841		223.906	9.11854		198.935	8.38241		9.47325	185	0.46954	-0.45568		4.18704	185	0.03343	-3.38136		4.06209	-0.0788	3.80625	1.08865
184.917	7.98688		216.222	8.3793		226.893	8.65347		9.47501	186	0.47208	-0.44814		4.19009	186	0.03361	-3.37587		4.07598	-0.07802	3.81875	0.08832
233.469	10.6956		213.596	8.76842		182.744	7.07837		9.48739	187	0.47462	-0.44063		4.19195	187	0.03379	-3.37042		4.08987	-0.07721	3.83125	1.08798
223.797	9.25199		221.01	9.56544		184.676	7.27142		9.48928	188	0.47716	-0.43313		4.19834	188	0.03397	-3.36499		4.10376	-0.07637	3.84375	0.08763
185.87	7.99456		212.611	9.88615		190.718	7.35249		9.49048	189	0.4797	-0.42566		4.1997	189	0.03415	-3.35959		4.11765	-0.0755	3.85625	0.08727
199.132	8.50537		198.45	8.11192		153.973	5.89354		9.49434	190	0.48223	-0.4182		4.20033	190	0.03433	-3.35422		4.13154	-0.07458	3.86875	0.08689
212.676	9.41826		231.123	10.2145		197.331	7.31728		9.49524	191	0.48477	-0.41076		4.2017	191	0.03451	-3.34888		4.14543	-0.07363	3.88125	0.08649
214.207	9.58572		203.951	8.90836		151.421	5.13659		9.50292	192	0.48731	-0.40334		4.20376	192	0.03469	-3.34357		4.15932	-0.07265	3.89375	0.08608
207.707	9.56978		228.242	10.6621		192.903	7.801		9.50407	193	0.48985	-0.39594		4.20632	193	0.03488	-3.33828		4.17321	-0.07162	3.90625	1.08566
210.706	8.88335		194.773	8.72249		179.61	7.08881		9.50596	194	0.49239	-0.38856		4.20909	194	0.03506	-3.33302		4.1871	-0.07055	3.91875	0.08522
195.385	8.60997		247.983	10.6484		180.971	7.54148		9.51661	195	0.49492	-0.38119		4.21084	195	0.03524	-3.32778		4.20099	-0.06944	3.93125	0.08476
225.38	10.1514		205.117	8.46606		177.269	7.1277		9.51713	196	0.49746	-0.37384		4.21143	196	0.03542	-3.32258		4.21488	-0.06829	3.94375	0.08428
197.085	9.31215		230.832	9.59911		210.428	8.23355		9.52124	197	0.5	-0.36651		4.21224	197	0.0356	-3.31739		4.22878	-0.06709	3.95625	0.08379
218.5	9.8379		195.831	8.0568		197.186	7.34771		9.52336	198	0.50254	-0.3592		4.21254	198	0.03578	-3.31224		4.24267	-0.06584	3.96875	0.08328
182.232	9.27045		226.649	9.88678		202.724	9.45724		9.52685	199	0.50508	-0.3519		4.21744	199	0.03596	-3.30711		4.25656	-0.06454	3.98125	0.08275
216.976	9.41038		189.761	8.37983		201.574	8.27908		9.53238	200	0.50761	-0.34462		4.21801	200	0.03614	-3.302		4.27045	-0.0632	3.99375	0.0822
198.486	8.17846		238.041	10.6207		176.801	6.80058		9.53478	201	0.51015	-0.33735		4.21862	201	0.03632	-3.29692		4.28434	-0.0618	4.00625	1.08162
219.82	9.16765		202.95	9.14039		206.589	7.46154		9.54785	202	0.51269	-0.33009		4.22362	202	0.0365	-3.29186		4.29823	-0.06034	4.01875	1.08103
215.455	10.4055		248.584	10.8744		169.558	6.548		9.55128	203	0.51523	-0.32286		4.22435	203	0.03668	-3.28683		4.31212	-0.05883	4.03125	0.08042
193.573	9.19577		201.424	7.96775		204.594	7.5812		9.55551	204	0.51777	-0.31563		4.22466	204	0.03686	-3.28183		4.32601	-0.05726	4.04375	0.07978
192.349	8.70622		235.296	9.5907		200.795	8.49544		9.56331	205	0.5203	-0.30842		4.23341	205	0.03704	-3.27684		4.3399	-0.05562	4.05625	0.07912
195.042	8.90969		210.439	8.55045		189.834	8.30273		9.56978	206	0.52284	-0.30123		4.23517	206	0.03722	-3.27188		4.35379	-0.05393	4.06875	0.07843
215.429	9.19796		233.162	10.8428		186.714	7.94989		9.57408	207	0.52538	-0.29405		4.2435	207	0.03741	-3.26695		4.36768	-0.05217	4.08125	0.07772
214.718	9.27455		216.968	9.28811		194.522	7.75235		9.5742	208	0.52792	-0.28688		4.24376	208	0.03759	-3.26203		4.38157	-0.05034	4.09375	0.07698
225.553	9.53478		235.494	10.7845		177.062	6.99537		9.57611	209	0.53046	-0.27972		4.24672	209	0.03777	-3.25714		4.39546	-0.04845	4.10625	0.07622
219.005	10.8072		208.064	8.93361		179.681	7.35171		9.58572	210	0.53299	-0.27258		4.25016	210	0.03795	-3.25228		4.40935	-0.04648	4.11875	0.07542
190.636	9.07358		227.041	10.4584		181.472	7.8191		9.60116	211	0.53553	-0.26544		4.25086	211	0.03813	-3.24743		4.42324	-0.04443	4.13125	0.0746
169.147	8.30926		204.887	7.01764		179.314	7.25962		9.60613	212	0.53807	-0.25832		4.25494	212	0.03831	-3.24261		4.43713	-0.04231	4.14375	0.07375
194.413	9.75535		220.319	10.1247		186.734	6.79313		9.61061	213	0.54061	-0.25122		4.25592	213	0.03849	-3.23781		4.45102	-0.04011	4.15625	1.07287
205.135	9.64213		194.379	8.48578		228.858	9.68688		9.63365	214	0.54315	-0.24412		4.25602	214	0.03867	-3.23304		4.46491	-0.03783	4.16875	0.07196
188.222	8.89481		223.203	10.0275		129.137	4.44779		9.63388	215	0.54569	-0.23703		4.25763	215	0.03885	-3.22828		4.4788	-0.03546	4.18125	0.07101
200.621	10.263		189.647	7.65021		182.828	7.27254		9.63539	216	0.54822	-0.22996		4.26095	216	0.03903	-3.22355		4.49269	-0.033	4.19375	0.07003
200.407	9.15557		192.04	8.35728		143.276	5.02933		9.63722	217	0.55076	-0.22289		4.2635	217	0.03921	-3.21883		4.50658	-0.03045	4.20625	0.06901
206.176	9.63722		197.284	7.98599		190.563	7.56071		9.64213	218	0.5533	-0.21584		4.26383	218	0.03939	-3.21414		4.52047	-0.02781	4.21875	1.06796
191.128	9.01945		168.552	6.1114		192.503	8.86008		9.64909	219	0.55584	-0.20879		4.26581	219	0.03957	-3.20947		4.53436	-0.02506	4.23125	0.06687
206.923	9.71619		166.188	6.98049		161.198	6.1628		9.65101	220	0.55838	-0.20175		4.26967	220	0.03975	-3.20482		4.54826	-0.02222	4.24375	0.06574
205.867	10.2988		177.521	7.72618		197.695	7.05395		9.6722	221	0.56091	-0.19473		4.2762	221	0.03993	-3.2002		4.56215	-0.01927	4.25625	0.06457
185.791	8.20146		176.326	6.6721		183.627	7.73183		9.68044	222	0.56345	-0.18771		4.28186	222	0.04012	-3.19559		4.57604	-0.01622	4.26875	0.06336
174.378	7.30488		175.413	6.35408		201.554	8.04006		9.68663	223	0.56599	-0.1807		4.2833	223	0.0403	-3.191		4.58993	-0.01306	4.28125	0.06211
157.152	6.26208		136.341	5.13582		162.208	6.4602		9.69552	224	0.56853	-0.1737		4.28427	224	0.04048	-3.18643		4.60382	-0.00977	4.29375	1.06081
229.015	9.35714		221.105	9.01641		219.954	8.73693		9.69965	225	0.57107	-0.1667		4.28496	225	0.04066	-3.18188		4.61771	-0.00638	4.30625	0.05947
178.528	7.02434		181.413	6.83594		180.696	7.104		9.70289	226	0.5736	-0.15971		4.28514	226	0.04084	-3.17736		4.6316	-0.00285	4.31875	0.05808
225.885	9.68663		151.358	5.63399		181.623	6.47393		9.71619	227	0.57614	-0.15274		4.28578	227	0.04102	-3.17285		4.64549	0.000794326	4.33125	0.05665
237.736	10.2635		155.013	5.99525		137.818	4.96441		9.71841	228	0.57868	-0.14576		4.29404	228	0.0412	-3.16836		4.65938	0.00457	4.34375	0.05516
201.481	8.77424		179.701	5.91597		195.816	7.58673		9.71954	229	0.58122	-0.1388		4.30322	229	0.04138	-3.16389		4.67327	0.00849	4.35625	0.05362
179.852	8.27484		168.034	6.29943		188.604	7.66182		9.72249	230	0.58376	-0.13184		4.30407	230	0.04156	-3.15944		4.68716	0.01254	4.36875	1.05203
171.289	7.21055		164.208	6.38153		190.533	7.02111		9.72432	231	0.58629	-0.12488		4.31047	231	0.04174	-3.15501		4.70105	0.01674	4.38125	0.05039
160.981	7.05002		172.12	6.49204		212.351	9.50144		9.74058	232	0.58883	-0.11793		4.31385	232	0.04192	-3.15059		4.71494	0.02108	4.39375	0.04868
183.752	6.75402		184.99	7.41732		202.34	9.65497		9.75015	233	0.59137	-0.11099		4.31458	233	0.0421	-3.1462		4.72883	0.02558	4.40625	0.04692
166.502	6.18686		167.417	6.43848		201.703	10.185		9.75429	234	0.59391	-0.10405		4.31572	234	0.04228	-3.14182		4.74272	0.03023	4.41875	0.0451
165.767	6.69673		178.26	7.20795		213.893	9.67947		9.75535	235	0.59645	-0.09712		4.31619	235	0.04246	-3.13746		4.74375	0.03058	4.43125	0.04322
185.11	7.45959		167.825	6.44027		202.461	9.78292		9.76904	236	0.59898	-0.09019		4.32098	236	0.04265	-3.13312		4.75625	0.03492	4.44375	1.04127
209.731	10.5092		211.174	8.48531		195.707	8.34811		9.78372	237	0.60152	-0.08327		4.32506	237	0.04283	-3.1288		4.75661	0.03505	4.45625	1.03926
178.088	8.22561		173.637	7.10438		208.307	9.54889		9.78514	238	0.60406	-0.07635		4.32535	238	0.04301	-3.1245		4.76875	0.03939	4.46875	1.03718
180.298	7.72037		193.731	7.21916		170.166	6.59909		9.78552	239	0.6066	-0.06943		4.32548	239	0.04319	-3.12021		4.7705	0.04003	4.48125	1.03503
203.134	9.68044		177.028	6.21117		177.947	6.81215		9.78686	240	0.60914	-0.06252		4.32563	240	0.04337	-3.11594		4.78125	0.04401	4.49375	0.03281
216.584	11.3944		205.471	8.69051		193.545	6.9555		9.79414	241	0.61168	-0.0556		4.32631	241	0.04355	-3.11169		4.78439	0.04519	4.50625	0.03051
209.008	9.91629		161.424	6.59897		172.921	7.07244		9.79432	242	0.61421	-0.0487		4.32633	242	0.04373	-3.10745		4.79375	0.04876	4.51875	1.02814
161.426	7.04972		230.42	8.41506		180.575	7.02295		9.79577	243	0.61675	-0.04179		4.3283	243	0.04391	-3.10324		4.79828	0.05053	4.53125	0.02569
196.412	8.01348		210.728	8.19295		211.178	9.28409		9.79606	244	0.61929	-0.03489		4.3315	244	0.04409	-3.09904		4.80625	0.05367	4.54375	0.02315
216.468	10.8489		200.07	8.01899		213.214	9.07213		9.79665	245	0.62183	-0.02798		4.33154	245	0.04427	-3.09485		4.81217	0.05605	4.55625	0.02054
253.379	11.7133		165.172	6.70664		206.27	8.8923		9.79715	246	0.62437	-0.02108		4.33196	246	0.04445	-3.09069		4.81875	0.05872	4.56875	0.01784
246.206	11.4273		213.218	8.20788		153.87	5.19694		9.80699	247	0.6269	-0.01418		4.33221	247	0.04463	-3.08653		4.82606	0.06175	4.58125	0.01505
200.901	9.47139		170.873	6.99599		285.492	10.7905		9.81063	248	0.62944	-0.00728		4.33222	248	0.04481	-3.0824		4.83125	0.06393	4.59375	0.01216
208.335	9.05625		208.334	8.02726		207.908	9.93553		9.81093	249	0.63198	-0.000382906		4.3329	249	0.04499	-3.07828		4.83995	0.06766	4.60625	0.00919
201.843	8.76801		186.902	7.5996		234.848	8.94667		9.81978	250	0.63452	0.00652		4.33373	250	0.04518	-3.07418		4.84375	0.0693	4.61875	1.00612
246.474	11.2186		207.906	8.31895		202.881	6.82131		9.82769	251	0.63706	0.01342		4.33537	251	0.04536	-3.07009		4.85384	0.07376	4.63125	0.00294
217.836	10.4236		204.683	8.89296		205.183	7.52252		9.83596	252	0.63959	0.02032		4.33745	252	0.04554	-3.06602		4.85625	0.07484	4.64375	-0.000330787
225.444	10.2037		228.776	8.33973		224.755	8.81847		9.83783	253	0.64213	0.02722		4.33856	253	0.04572	-3.06197		4.86773	0.08007	4.65625	-0.00371
225.998	11.1494		181.647	7.09673		224.199	11.0073		9.8379	254	0.64467	0.03412		4.33875	254	0.0459	-3.05793		4.86875	0.08054	4.66875	-0.0072
211.844	10.4174		258.929	10.9223		221.175	9.11825		9.86474	255	0.64721	0.04102		4.33948	255	0.04608	-3.05391		4.88125	0.08642	4.68125	0.9892
226.274	10.8404		234.406	9.32546		216.968	9.94674		9.87851	256	0.64975	0.04793		4.33977	256	0.04626	-3.0499		4.88163	0.0866	4.69375	0.98549
217.99	10.3622		219.699	8.37518		171.241	7.41868		9.87853	257	0.65228	0.05484		4.34137	257	0.04644	-3.04591		4.89375	0.09247	4.70625	-0.01834
214.24	11.036		213.278	8.08335		179.839	7.9975		9.89076	258	0.65482	0.06175		4.34144	258	0.04662	-3.04193		4.89552	0.09334	4.71875	-0.0223
203.643	9.21375		199.807	7.84475		205.241	9.81692		9.89289	259	0.65736	0.06866		4.34319	259	0.0468	-3.03797		4.90625	0.0987	4.73125	-0.02638
199.929	9.51713		227.82	9.31193		193.835	8.11189		9.89476	260	0.6599	0.07558		4.34499	260	0.04698	-3.03402		4.90941	0.10031	4.74375	-0.03058
231.912	11.2464		234.497	10.0263		194.779	8.8908		9.89723	261	0.66244	0.0825		4.34516	261	0.04716	-3.03009		4.91875	0.10513	4.75625	-0.03492
226.691	10.9408		220.397	9.02356		224.176	9.79958		9.9078	262	0.66497	0.08943		4.34576	262	0.04734	-3.02617		4.9233	0.10751	4.76875	-0.03939
206.109	9.87853		209.832	8.58001		220.819	9.37628		9.91629	263	0.66751	0.09636		4.34922	263	0.04752	-3.02227		4.93125	0.11174	4.78125	-0.04401
218.058	10.9062		254.475	10.1633		237.8	10.1817		9.94576	264	0.67005	0.10329		4.35044	264	0.04771	-3.01838		4.93719	0.11495	4.79375	-0.04876
210.141	9.50407		207.137	8.97544		220.939	10.2871		9.956	265	0.67259	0.11023		4.35101	265	0.04789	-3.0145		4.94375	0.11855	4.80625	-0.05367
217.678	9.72249		249.286	10.4081		210.614	8.24653		9.95703	266	0.67513	0.11718		4.36771	266	0.04807	-3.01064		4.95108	0.12264	4.81875	0.94128
206.275	9.79432		219.828	9.34124		198.958	7.81783		9.96	267	0.67766	0.12413		4.3707	267	0.04825	-3.00679		4.95625	0.12557	4.83125	-0.06393
232.264	10.2495		248.711	11.4748		255.434	9.7944		9.96064	268	0.6802	0.13109		4.37326	268	0.04843	-3.00296		4.96497	0.13058	4.84375	0.9307
218.065	10.1295		210.246	9.30624		174.658	8.10405		10.0111	269	0.68274	0.13805		4.3733	269	0.04861	-2.99914		4.96875	0.13279	4.85625	-0.07484
215.9	10.27		231.926	10.1346		214.99	9.51707		10.0145	270	0.68528	0.14503		4.37644	270	0.04879	-2.99534		4.97886	0.13879	4.86875	0.91946
167.666	7.2574		236.12	10.081		234.373	9.88213		10.0221	271	0.68782	0.15201		4.3841	271	0.04897	-2.99155		4.98125	0.14023	4.88125	0.91358
216.84	11.2242		233.828	10.02		233.423	11.3979		10.0254	272	0.69036	0.15899		4.38571	272	0.04915	-2.98777		4.99275	0.14726	4.89375	0.90753
185.749	8.69277		248.526	10.6898		215.34	9.47395		10.0442	273	0.69289	0.16599		4.38666	273	0.04933	-2.98401		4.99375	0.14788	4.90625	-0.0987
194.986	9.46244		221.734	9.17974		185.924	8.34195		10.0499	274	0.69543	0.17299		4.3896	274	0.04951	-2.98026		5.00625	0.15576	4.91875	0.89487
223.227	10.2025		189.016	6.97948		104.761	4.19467		10.0507	275	0.69797	0.18001		4.39019	275	0.04969	-2.97652		5.00664	0.15601	4.93125	-0.11174
213.429	9.79606		245.662	10.9626		208.193	9.70411		10.0777	276	0.70051	0.18703		4.39191	276	0.04987	-2.97279		5.01875	0.16387	4.94375	1.88145
221.994	9.86474		236.139	10.0487		172.82	6.89828		10.0815	277	0.70305	0.19407		4.39192	277	0.05005	-2.96908		5.02053	0.16504	4.95625	-0.12557
219.262	9.956		240.703	10.0878		213.486	9.9007		10.0954	278	0.70558	0.20111		4.39222	278	0.05023	-2.96539		5.03125	0.17221	4.96875	1.86721
226.944	10.1933		212.93	8.43244		192.488	8.66584		10.1036	279	0.70812	0.20817		4.39283	279	0.05042	-2.9617		5.03442	0.17436	4.98125	-0.14023
218.493	10.4296		240.91	10.0586		205.389	8.97584		10.108	280	0.71066	0.21523		4.39357	280	0.0506	-2.95803		5.04375	0.1808	4.99375	0.85212
188.372	8.49578		218.236	9.47499		192.308	9.28547		10.1118	281	0.7132	0.22231		4.39362	281	0.05078	-2.95437		5.04831	0.18399	5.00625	-0.15576
200.64	9.25971		206.828	8.22319		224.462	8.9874		10.1151	282	0.71574	0.22941		4.39583	282	0.05096	-2.95072		5.05625	0.18963	5.01875	-0.16387
219.134	10.0111		197.932	7.68654		173.597	7.61884		10.1199	283	0.71827	0.23651		4.39824	283	0.05114	-2.94709		5.0622	0.19392	5.03125	0.82779
219.06	10.8068		225.271	9.31251		213.094	9.017		10.1206	284	0.72081	0.24363		4.39887	284	0.05132	-2.94347		5.06875	0.19872	5.04375	0.8192
232.889	10.0221		242.812	9.14432		246.39	11.1791		10.1295	285	0.72335	0.25076		4.39929	285	0.0515	-2.93986		5.07609	0.20418	5.05625	0.81037
205.894	9.11762		202.79	7.70079		217.634	9.08412		10.1514	286	0.72589	0.25791		4.40041	286	0.05168	-2.93626		5.08125	0.20807	5.06875	-0.19872
226.235	10.9179		194.629	7.925		241.323	11.7183		10.1833	287	0.72843	0.26507		4.40411	287	0.05186	-2.93267		5.08998	0.21476	5.08125	-0.20807
224.089	10.949		222.343	8.37943		180.402	7.98908		10.1869	288	0.73096	0.27225		4.41018	288	0.05204	-2.9291		5.09375	0.21768	5.09375	0.78232
231.133	10.2175		193.525	7.58994		194.377	7.81225		10.1933	289	0.7335	0.27944		4.41376	289	0.05222	-2.92554		5.10387	0.22567	5.10625	0.77243
206.676	9.43096		204.392	7.05815		219.268	9.69958		10.2025	290	0.73604	0.28665		4.41508	290	0.0524	-2.92199		5.10625	0.22757	5.11875	0.76226
219.483	10.1833		236.984	7.90294		228.099	9.73712		10.2037	291	0.73858	0.29388		4.4168	291	0.05258	-2.91846		5.11776	0.23693	5.13125	0.7518
215.849	10.5355		196.845	7.52061		230.953	9.48703		10.2175	292	0.74112	0.30112		4.41777	292	0.05276	-2.91493		5.11875	0.23774	5.14375	-0.25896
203.1	9.47325		183.864	6.97212		194.848	8.23059		10.2241	293	0.74365	0.30839		4.41973	293	0.05295	-2.91142		5.13125	0.2482	5.15625	0.72999
193.078	8.63152		208.697	7.76131		205.219	7.77313		10.2495	294	0.74619	0.31567		4.42065	294	0.05313	-2.90792		5.13165	0.24854	5.16875	0.71863
205.401	10.0254		190.619	7.54753		223.669	9.59001		10.2525	295	0.74873	0.32298		4.4226	295	0.05331	-2.90443		5.14375	0.25896	5.18125	0.70695
219.733	10.4446		199.845	7.96662		184.984	7.13294		10.2567	296	0.75127	0.3303		4.42263	296	0.05349	-2.90095		5.14554	0.26052	5.19375	0.69494
204.718	9.03042		188.648	7.87688		209.467	9.95923		10.2609	297	0.75381	0.33764		4.42411	297	0.05367	-2.89748		5.15625	0.27001	5.20625	3.6826
234.152	10.9849		216.049	8.71239		238.029	10.9438		10.263	298	0.75635	0.34501		4.4245	298	0.05385	-2.89402		5.15943	0.27288	5.21875	0.66993
222.979	10.1206		208.374	8.6249		217.484	10.5188		10.2635	299	0.75888	0.3524		4.42716	299	0.05403	-2.89058		5.16875	0.28137	5.23125	-0.3431
227.808	10.2677		217.411	8.20097		235.725	10.664		10.2643	300	0.76142	0.35981		4.42719	300	0.05421	-2.88715		5.17332	0.28561	5.24375	3.64352
207.413	9.44019		193.381	7.64822		190.117	7.74448		10.2672	301	0.76396	0.36724		4.4275	301	0.05439	-2.88372		5.18125	0.29305	5.25625	-0.37022
233.754	10.2525		224.046	8.79794		172.913	7.01321		10.2677	302	0.7665	0.37471		4.42987	302	0.05457	-2.88031		5.18721	0.29874	5.26875	0.61566
205.881	9.64909		181.991	6.81458		228.172	10.0463		10.27	303	0.76904	0.38219		4.43048	303	0.05475	-2.87691		5.19375	0.30506	5.28125	0.60116
208.817	9.16517		220.484	8.1218		187.096	8.04842		10.2828	304	0.77157	0.3897		4.43064	304	0.05493	-2.87352		5.20111	0.31228	5.29375	0.58627
209.685	9.78686		215.799	8.76709		195.732	8.39237		10.2898	305	0.77411	0.39724		4.43187	305	0.05511	-2.87014		5.20625	0.3174	5.30625	-0.42902
221.857	10.0442		218.198	8.36969		258.131	10.9636		10.2954	306	0.77665	0.40481		4.43285	306	0.05529	-2.86677		5.215	0.32623	5.31875	1.55529
219.826	9.39864		209.651	8.9795		229.619	10.4101		10.2969	307	0.77919	0.4124		4.43288	307	0.05548	-2.86342		5.21875	0.33007	5.33125	0.53917
194.236	8.89293		214.791	8.82959		168.208	7.24399		10.2988	308	0.78173	0.42003		4.43551	308	0.05566	-2.86007		5.22889	0.34061	5.34375	1.52263
204.843	9.78552		163.142	6.31522		178.259	6.64753		10.3061	309	0.78426	0.42768		4.43626	309	0.05584	-2.85673		5.23125	0.3431	5.35625	3.50565
239.809	10.9262		201.793	6.87159		208.27	11.1906		10.3543	310	0.7868	0.43537		4.43835	310	0.05602	-2.85341		5.24278	0.35542	5.36875	1.48823
207.178	9.52124		198.028	8.49793		211.609	9.69342		10.3622	311	0.78934	0.44309		4.43926	311	0.0562	-2.85009		5.24375	0.35648	5.38125	0.47034
230.915	9.95703		215.23	8.12214		165.349	7.08362		10.3751	312	0.79188	0.45084		4.44076	312	0.05638	-2.84679		5.25625	0.37022	5.39375	0.452
202.23	9.49524		190.763	7.59551		209.143	7.86062		10.3823	313	0.79442	0.45863		4.44516	313	0.05656	-2.84349		5.25667	0.37069	5.40625	2.43317
236.529	10.5905		211.901	9.36762		252.225	11.0519		10.4028	314	0.79695	0.46645		4.44577	314	0.05674	-2.84021		5.27056	0.38641	5.41875	3.41386
217.64	9.48739		179.022	6.98876		232.938	10.7204		10.4055	315	0.79949	0.47431		4.44807	315	0.05692	-2.83693		5.28445	0.40261	5.43125	1.39405
200.036	8.93942		198.01	8.10123		218.178	10.292		10.4174	316	0.80203	0.48221		4.44878	316	0.0571	-2.83367		5.29834	0.41929	5.44375	-0.62627
205.127	9.03195		198.316	8.0499		226.505	10.3296		10.4184	317	0.80457	0.49014		4.45329	317	0.05728	-2.83042		5.31223	0.43647	5.45625	3.35289
221.791	9.96064		234.475	9.10579		212.792	9.20556		10.4189	318	0.80711	0.49812		4.45335	318	0.05746	-2.82717		5.32612	0.45416	5.46875	2.33152
202.001	9.25858		209.387	8.79288		224.244	8.82974		10.4236	319	0.80964	0.50613		4.45492	319	0.05764	-2.82394		5.34001	0.47237	5.48125	0.30961
229.174	10.8122		210.76	7.90645		200.86	8.67001		10.4296	320	0.81218	0.51419		4.45556	320	0.05782	-2.82071		5.3539	0.49112	5.49375	1.28715
230.541	10.4612		227.324	11.0384		235.49	9.93528		10.4302	321	0.81472	0.52229		4.45706	321	0.05801	-2.8175		5.36779	0.51042	5.50625	0.26412
219.383	9.6722		206.627	8.26314		239.804	10.1751		10.4393	322	0.81726	0.53044		4.45735	322	0.05819	-2.81429		5.38168	0.53028	5.51875	2.24051
235.542	10.4626		215.66	9.71179		213.575	9.49016		10.4446	323	0.8198	0.53864		4.45861	323	0.05837	-2.81109		5.39557	0.55072	5.53125	4.21632
200.819	9.26408		238.72	9.70146		226.512	10.0753		10.4612	324	0.82234	0.54688		4.4597	324	0.05855	-2.80791		5.40946	0.57175	5.54375	2.19152
231.262	9.83783		218.696	9.06752		215.067	9.85347		10.4613	325	0.82487	0.55517		4.46	325	0.05873	-2.80473		5.42335	0.59338	5.55625	1.16611
216.283	10.4958		239.44	9.01926		228.144	11.3596		10.4626	326	0.82741	0.56352		4.46033	326	0.05891	-2.80156		5.43724	0.61563	5.56875	2.14008
210.316	9.54785		214.276	8.49794		226.854	11.6606		10.4701	327	0.82995	0.57192		4.46063	327	0.05909	-2.79841		5.45113	0.63852	5.58125	3.1134
230.908	10.7496		229.35	8.0295		197.625	9.95152		10.4713	328	0.83249	0.58037		4.46096	328	0.05927	-2.79526		5.46502	0.66205	5.59375	2.08608
233.503	11.0551		215.548	8.95525		236.567	9.4164		10.4958	329	0.83503	0.58888		4.46465	329	0.05945	-2.79212		5.47891	0.68625	5.60625	3.05809
217.018	10.2969		229.918	9.62565		200.473	8.75945		10.5092	330	0.83756	0.59744		4.46562	330	0.05963	-2.78899		5.4928	0.71114	5.61875	3.02943
227.498	9.94576		198.348	8.44531		184.73	8.76891		10.5245	331	0.8401	0.60607		4.46599	331	0.05981	-2.78587		5.50669	0.73671	5.63125	2.00007
236.112	11.5177		238.409	10.2109		193.17	6.8591		10.5355	332	0.84264	0.61476		4.46686	332	0.05999	-2.78276		5.52059	0.76301	5.64375	1.97001
232.117	9.71954		212.646	9.61716		249.158	10.487		10.5456	333	0.84518	0.62352		4.46769	333	0.06017	-2.77965		5.53448	0.79003	5.65625	0.93923
207.777	9.75015		240.005	9.89186		200.353	9.24218		10.5459	334	0.84772	0.63234		4.46807	334	0.06035	-2.77656		5.54837	0.81779	5.66875	0.90772
221.849	10.5834		203.419	8.35794		223.767	10.6889		10.5834	335	0.85025	0.64123		4.4689	335	0.06053	-2.77348		5.56226	0.84632	5.68125	1.87546
223.416	10.4028		217.727	8.94379		178.631	7.99752		10.5905	336	0.85279	0.65019		4.47348	336	0.06072	-2.7704		5.57615	0.87563	5.69375	2.84245
185.641	8.67939		203.528	8.5753		194.981	8.42616		10.6006	337	0.85533	0.65923		4.47588	337	0.0609	-2.76733		5.59004	0.90574	5.70625	0.80866
195.66	9.53238		209.64	8.98957		210.67	8.91131		10.6007	338	0.85787	0.66834		4.47711	338	0.06108	-2.76427		5.60393	0.93666	5.71875	1.77408
232.069	10.6063		198.694	8.3439		225.007	8.82662		10.6022	339	0.86041	0.67753		4.47756	339	0.06126	-2.76123		5.61782	0.96841	5.73125	0.73869
230.327	10.7792		238.077	10.0723		216.807	9.16372		10.6063	340	0.86294	0.68681		4.47806	340	0.06144	-2.75818		5.63171	1.00102	5.74375	-1.29751
210.984	9.75429		209.369	8.41662		200.996	7.91236		10.62	341	0.86548	0.69617		4.48059	341	0.06162	-2.75515		5.6456	1.0345	5.75625	5.66545
199.542	9.52336		222.943	8.74746		214.796	8.96254		10.6235	342	0.86802	0.70562		4.48131	342	0.0618	-2.75213		5.65949	1.06886	5.76875	6.62756
215.203	10.2241		197.96	8.37795		216.772	8.94693		10.6238	343	0.87056	0.71517		4.48328	343	0.06198	-2.74911		5.67338	1.10414	5.78125	2.58881
223.363	9.70289		246.064	10.5586		246.409	11.1027		10.6326	344	0.8731	0.7248		4.48564	344	0.06216	-2.74611		5.68727	1.14034	5.79375	1.54918
229.82	10.5456		199.119	8.22304		232.982	10.8335		10.6692	345	0.87563	0.73454		4.48858	345	0.06234	-2.74311		5.70116	1.17749	5.80625	0.50865
228.537	10.2567		247.988	10.1048		186.137	6.5581		10.6956	346	0.87817	0.74439		4.49229	346	0.06252	-2.74012		5.71505	1.21561	5.81875	4.46721
192.227	8.80605		207.037	8.85717		229.333	9.10563		10.7029	347	0.88071	0.75434		4.49232	347	0.0627	-2.73714		5.72894	1.25471	5.83125	0.42484
249.521	11.365		224.848	9.15339		196.025	8.59742		10.7188	348	0.88325	0.7644		4.49305	348	0.06288	-2.73417		5.74283	1.29483	5.84375	-1.61847
217.937	9.50596		221.93	9.76392		156.845	5.86026		10.7303	349	0.88579	0.77458		4.49336	349	0.06306	-2.7312		5.75672	1.33597	5.85625	0.33725
208.594	9.45966		261.861	11.1919		210.378	8.83884		10.7496	350	0.88832	0.78489		4.49431	350	0.06325	-2.72824		5.77061	1.37816	5.86875	2.292
220.711	10.7303		236.055	9.83122		201.715	8.6813		10.7515	351	0.89086	0.79532		4.49535	351	0.06343	-2.7253		5.7845	1.42142	5.88125	1.24576
204.746	9.63388		234.822	10.3626		201.657	8.63674		10.7792	352	0.8934	0.80589		4.49628	352	0.06361	-2.72236		5.79839	1.46577	5.89375	1.1985
198.193	9.42017		191.003	8.12853		207.162	9.39836		10.8054	353	0.89594	0.81659		4.49816	353	0.06379	-2.71942		5.81228	1.51124	5.90625	-0.84979
231.22	10.2643		237.501	10.6796		199.965	7.57313		10.8068	354	0.89848	0.82745		4.49847	354	0.06397	-2.7165		5.82617	1.55784	5.91875	2.10088
225.786	9.76904		205.306	7.91878		240.375	9.71628		10.8072	355	0.90102	0.83845		4.49953	355	0.06415	-2.71358		5.84007	1.6056	5.93125	0.05049
210.834	9.82769		225.342	9.63399		204.427	9.26672		10.8122	356	0.90355	0.84962		4.49964	356	0.06433	-2.71067		5.85396	1.65455	5.94375	0.99902
137.582	5.50006		177.433	7.19779		179.171	6.61633		10.8404	357	0.90609	0.86096		4.50057	357	0.06451	-2.70777		5.86785	1.70469	5.95625	0.94645
198.981	9.00842		214.295	9.49619		234.565	9.55602		10.8489	358	0.90863	0.87248		4.50125	358	0.06469	-2.70488		5.88174	1.75606	5.96875	-0.10724
220.194	10.9263		210.635	8.61641		225.453	9.97559		10.9056	359	0.91117	0.88418		4.50547	359	0.06487	-2.702		5.89563	1.80869	5.98125	3.83794
161.948	6.89072		157.819	6.33615		214.605	9.69357		10.9062	360	0.91371	0.89608		4.50811	360	0.06505	-2.69912		5.90952	1.86258	5.99375	0.78197
217.504	10.7188		155.361	6.25627		207.44	9.37279		10.9179	361	0.91624	0.9082		4.50855	361	0.06523	-2.69625		5.92341	1.91777	6.00625	3.72483
219.267	11.0808		197.528	8.44217		226.759	9.43768		10.9262	362	0.91878	0.92053		4.50881	362	0.06541	-2.69339		5.9373	1.97428	6.01875	2.6665
213.397	9.81063		180.921	6.88091		194.132	8.063		10.9263	363	0.92132	0.93309		4.50978	363	0.06559	-2.69053		5.95119	2.03214	6.03125	0.60696
204.785	9.89476		195.446	8.47723		178.11	6.38245		10.9283	364	0.92386	0.94591		4.51136	364	0.06578	-2.68769		5.96508	2.09136	6.04375	-0.4538
199.024	9.87851		178.768	7.19961		188.437	7.87712		10.932	365	0.9264	0.95899		4.51211	365	0.06596	-2.68485		5.97897	2.15198	6.05625	2.4842
214.798	10.5459		192.684	8.15627		194.921	8.40931		10.9408	366	0.92893	0.97235		4.51518	366	0.06614	-2.68202		5.99286	2.21401	6.06875	2.42093
212.009	9.49048		176.657	6.45988		220.456	11.3969		10.949	367	0.93147	0.98601		4.51552	367	0.06632	-2.67919		6.00675	2.27749	6.08125	4.35638
226.224	9.96		204.2	7.81173		176.531	7.92487		10.9655	368	0.93401	0.99999		4.51683	368	0.0665	-2.67637		6.02064	2.34243	6.09375	1.29054
210.497	10.4701		173.024	6.82016		177.731	6.45068		10.9849	369	0.93655	1.01432		4.51864	369	0.06668	-2.67357		6.03453	2.40887	6.10625	-0.77663
219.386	10.3543		216.472	8.4555		220.798	8.57273		11.0153	370	0.93909	1.02901		4.51996	370	0.06686	-2.67076		6.04842	2.47683	6.11875	-0.84513
215.73	10.2954		183.186	6.654		212.811	9.12841		11.036	371	0.94162	1.04411		4.52076	371	0.06704	-2.66797		6.06231	2.54633	6.13125	4.08501
213.26	10.2609		204.848	7.84883		190.162	8.62119		11.0394	372	0.94416	1.05963		4.52273	372	0.06722	-2.66518		6.0762	2.6174	6.14375	0.01377
215.312	10.0507		182.391	6.77556		136.397	4.75076		11.0551	373	0.9467	1.07563		4.52304	373	0.0674	-2.6624		6.09009	2.69006	6.15625	-1.05886
212.625	9.78372		171.718	6.36062		125.936	5.72089		11.0808	374	0.94924	1.09213		4.52313	374	0.06758	-2.65963		6.10398	2.76435	6.16875	3.86709
210.574	9.42367		165.419	6.59682		215.405	9.29891		11.1494	375	0.95178	1.10919		4.52414	375	0.06776	-2.65686		6.11787	2.84029	6.18125	3.7916
210.993	9.4495		176.264	6.75722		183.1	8.26488		11.1801	376	0.95431	1.12687		4.52477	376	0.06794	-2.6541		6.13176	2.9179	6.19375	0.71467
227.113	10.3751		170.027	6.23237		150.036	5.90212		11.2028	377	0.95685	1.14522		4.5265	377	0.06812	-2.65135		6.14565	2.99721	6.20625	6.63626
230.744	10.9283		174.195	6.46396		237.714	10.7782		11.2186	378	0.95939	1.16433		4.52843	378	0.06831	-2.64861		6.15955	3.07825	6.21875	2.55635
204.867	9.49434		170.604	6.8101		164.22	5.82497		11.2242	379	0.96193	1.18427		4.52863	379	0.06849	-2.64587		6.17344	3.16104	6.23125	2.47493
223.983	10.9056		193.352	7.99922		197.923	8.02015		11.2464	380	0.96447	1.20516		4.52907	380	0.06867	-2.64314		6.18733	3.24561	6.24375	3.39198
213.803	9.63539		183.288	7.1439		175.088	6.40725		11.2485	381	0.96701	1.22712		4.5294	381	0.06885	-2.64041		6.20122	3.33199	6.25625	4.30748
230.269	10.4189		179.586	6.29083		231.978	10.4463		11.2914	382	0.96954	1.25032		4.52943	382	0.06903	-2.6377		6.21511	3.42021	6.26875	4.2214
227.197	10.4184		162.803	6.12653		238.533	10.6583		11.365	383	0.97208	1.27493		4.52986	383	0.06921	-2.63499		6.229	3.51028	6.28125	3.13374
222.201	10.1118		171.68	6.17515		239.47	10.1201		11.3944	384	0.97462	1.30122		4.53324	384	0.06939	-2.63228		6.24289	3.60225	6.29375	1.04446
197.76	9.13892		202.731	8.35882		177.395	6.40176		11.4273	385	0.97716	1.32949		4.53349	385	0.06957	-2.62959		6.25678	3.69613	6.30625	2.95355
234.846	10.6238		233.205	9.26049		204.614	7.2922		11.4578	386	0.9797	1.36018		4.5345	386	0.06975	-2.6269		6.27067	3.79195	6.31875	6.86098
188.123	7.57518		201.952	8.49036		240.157	10.5701		11.5177	387	0.98223	1.39388		4.53844	387	0.06993	-2.62421		6.28456	3.88974	6.33125	1.76675
182.115	7.77751		226.238	8.96853		229.227	10.672		11.7133	388	0.98477	1.43141		4.53902	388	0.07011	-2.62154		6.29845	3.98953	6.34375	-1.32917
160.418	6.68597		185.738	7.09811		225.568	8.89288		12.0182	389	0.98731	1.47406		4.53933	389	0.07029	-2.61887		6.31234	4.09134	6.35625	6.57319
199.065	9.27531		225.457	8.56475		237.711	9.90145		12.126	390	0.98985	1.52389		4.54026	390	0.07047	-2.6162		6.32623	4.19521	6.36875	1.47383
222.179	10.932		176.112	6.60618		204.705	7.71744		NaN	391	0.99239	1.58468		4.54053	391	0.07065	-2.61355		6.34012	4.30115	6.38125	1.37271
185.617	8.13677		210.917	8.55592		228.436	10.5107		NaN	392	0.99492	1.66453		4.54106	392	0.07083	-2.61089		6.35401	4.4092	6.39375	1.26983
195.361	9.27185		209.743	7.60353		207.597	9.54288		NaN	393	0.99746	1.78781		4.54337	393	0.07102	-2.60825		6.3679	4.51937	6.40625	-0.83484
			212.574	8.2733		197.102	7.29808							4.54383	394	0.0712	-2.60561		6.38179	4.63171	6.41875	-2.94132
			196.906	7.63896		132.018	5.54639							4.54389	395	0.07138	-2.60298		6.39568	4.74624	6.43125	-0.04963
			225.148	9.26469		120.029	4.4059							4.54494	396	0.07156	-2.60036		6.40957	4.86297	6.44375	4.84022
			218.529	9.20808		225.785	9.94523							4.54499	397	0.07174	-2.59774		6.42346	4.98195	6.45625	2.7282
			247.01	10.2176		230.326	9.57965							4.54564	398	0.07192	-2.59513		6.43735	5.10319	6.46875	-0.38571
			175.205	6.38722		224.467	10.4432							4.54638	399	0.0721	-2.59252		6.45124	5.22672	6.48125	-3.50151
			246.004	9.53067		225.808	10.3451							4.55031	400	0.07228	-2.58992		6.46513	5.35257	6.49375	8.38076
			203.648	8.01421		152.423	5.36698							4.55172	401	0.07246	-2.58733		6.47903	5.48076	6.50625	-0.73891
			239.85	8.85089		220.064	8.50353							4.55198	402	0.07264	-2.58474		6.49292	5.61133	6.51875	4.13946
			232.034	9.19206		206.67	8.09981							4.55233	403	0.07282	-2.58216		6.50681	5.74428	6.53125	-2.98415
			251.228	10.2836		244.219	9.76244							4.55266	404	0.073	-2.57959		6.5207	5.87966	6.54375	1.89024
			203.821	8.74691		186.625	8.04296							4.5537	405	0.07318	-2.57702		6.53459	6.01749	6.55625	-0.23737
			249.095	10.2736		203.085	9.13421							4.55641	406	0.07336	-2.57446		6.54848	6.15778	6.56875	-3.36702
			198.933	7.64114		240.84	9.75298							4.55746	407	0.07355	-2.5719		6.56237	6.30057	6.58125	9.50128
			220.313	9.13293		165.648	5.98728							4.55782	408	0.07373	-2.56935		6.57626	6.44588	6.59375	4.36751
			219.692	8.6558		201.142	8.11773							4.55788	409	0.07391	-2.56681		6.59015	6.59374	6.60625	4.23167
			219.996	9.04803		244.303	10.1716							4.55845	410	0.07409	-2.56427		6.60404	6.74416	6.61875	8.09372
			215.473	8.95244		210.477	9.46963							4.55957	411	0.07427	-2.56174		6.61793	6.89717	6.63125	8.95365
			228.831	9.52715		208.294	9.65687							4.56003	412	0.07445	-2.55921		6.63182	7.05279	6.64375	3.81145
			215.973	9.16031		231.589	10.1683							4.56184	413	0.07463	-2.55669		6.64571	7.21105	6.65625	6.6671
			246.581	10.9318		141.526	4.80672							4.56198	414	0.07481	-2.55417		6.6596	7.37196	6.66875	3.52059
			238.96	10.4565		200.573	7.53416							4.56208	415	0.07499	-2.55166		6.67349	7.53556	6.68125	2.37189
			237.418	9.46475		238.482	10.2494							4.56989	416	0.07517	-2.54916		6.68738	7.70185	6.69375	-1.779
			202.367	8.59109		206.921	8.22114							4.57142	417	0.07535	-2.54666		6.70127	7.87087	6.70625	5.06789
			222.38	9.51775		204.749	8.6575							4.57149	418	0.07553	-2.54417		6.71516	8.04263	6.71875	-5.08744
			231.772	9.36069		226.157	9.69491							4.57302	419	0.07571	-2.54169		6.72905	8.21715	6.73125	5.75499
			228.887	9.56865		172.086	6.14333							4.57312	420	0.07589	-2.53921		6.74294	8.39445	6.74375	2.59517
			239.606	10.6978		194.751	8.55125							4.57348	421	0.07608	-2.53673		6.75683	8.57456	6.75625	0.43307
			237.753	10.6452		231.513	10.0779							4.57428	422	0.07626	-2.53426		6.77072	8.75748	6.76875	4.2687
			221.69	7.88357		185.362	6.80646							4.57875	423	0.07644	-2.5318		6.78461	8.94323	6.78125	0.10203
			246.535	10.0028		206.206	9.6753							4.58024	424	0.07662	-2.52934		6.79851	9.13184	6.79375	-1.06695
			214.764	8.71999		258.173	10.7744							4.58052	425	0.0768	-2.52689		6.8124	9.32331	6.80625	3.76176
			236.374	10.6249		202.122	7.98495							4.58113	426	0.07698	-2.52444		6.82629	9.51767	6.81875	-1.41186
			219.905	9.12069		227.787	10.8065							4.58188	427	0.07716	-2.522		6.84018	9.71493	6.83125	3.41217
			227.273	9.87096		146.702	5.28511							4.58263	428	0.07734	-2.51957		6.85407	9.9151	6.84375	3.23385
			217.006	8.2887		231.791	9.97148							4.58619	429	0.07752	-2.51714		6.86796	10.1182	6.85625	-0.94683
			247.87	10.6614		204.133	7.74523							4.58642	430	0.0777	-2.51471		6.88185	10.3242	6.86875	6.87012
			243.491	10.1731		212.269	7.49783							4.58682	431	0.07788	-2.51229		6.89574	10.5332	6.88125	-1.31532
			252.813	10.1111		208.577	9.44239							4.58774	432	0.07806	-2.50988		6.90963	10.7452	6.89375	9.49686
			183.598	7.56944		185.454	7.69604							4.58839	433	0.07824	-2.50747		6.92352	10.9601	6.90625	3.30664
			174.052	6.85976		237.366	10.6426							4.58847	434	0.07842	-2.50506		6.93741	11.178	6.91875	6.114
			191.694	7.4198		190.653	8.46589							4.58888	435	0.0786	-2.50267		6.9513	11.3989	6.93125	-0.08104
			245.757	8.47033		176.633	7.20706							4.58906	436	0.07879	-2.50027		6.96519	11.6229	6.94375	-1.27851
			190.13	6.79227		207.187	8.10397							4.58944	437	0.07897	-2.49789		6.97908	11.8498	6.95625	-5.4784
			210.923	7.93723		194.323	8.00735							4.59079	438	0.07915	-2.4955		6.99297	12.0797	6.96875	7.31927
			162.353	5.64491		167.928	6.64442							4.59145	439	0.07933	-2.49313		7.00686	12.3127	6.98125	8.11451
			193.843	7.42141		179.45	6.68831							4.5919	440	0.07951	-2.49075		7.02075	12.5487	6.99375	5.9073
			183.746	6.96936		216.557	9.46328							4.59426	441	0.07969	-2.48839		7.03464	12.7877	7.00625	2.69764
			193.536	7.43044		204.333	8.46589							4.59478	442	0.07987	-2.48602		7.04853	13.0297	7.01875	3.48554
			166.686	6.73042		178.988	7.19303							4.59484	443	0.08005	-2.48367		7.06242	13.2748	7.03125	-3.72902
			210.384	8.40762		184.099	6.19474							4.59519	444	0.08023	-2.48132		7.07631	13.5229	7.04375	1.05397
			183.166	7.60271		218.778	9.7833							4.59674	445	0.08041	-2.47897		7.0902	13.7741	7.05625	8.8345
			218.616	8.64722		201.396	8.24177							4.5985	446	0.08059	-2.47663		7.10409	14.0282	7.06875	2.61258
			209.977	8.27075		212.239	8.70305							4.59919	447	0.08077	-2.47429		7.11799	14.2854	7.08125	4.3882
			201.249	7.31859		175.276	6.67554							4.59963	448	0.08095	-2.47196		7.13188	14.5457	7.09375	7.16136
			209.388	8.60364		210.663	10.0109							4.59965	449	0.08113	-2.46963		7.14577	14.8089	7.10625	1.93207
			240.577	9.60065		193.623	7.05733							4.601	450	0.08132	-2.46731		7.15966	15.0752	7.11875	3.70033
			208.929	9.41979		204.394	7.81523							4.60153	451	0.0815	-2.465		7.17355	15.3445	7.13125	-1.53387
			248.838	11.0978		243.635	10.991							4.60312	452	0.08168	-2.46268		7.18744	15.6167	7.14375	8.22949
			207.656	9.12305		203.459	7.44813							4.60389	453	0.08186	-2.46038		7.20133	15.892	7.15625	1.9904
			205.094	8.46507		198.195	8.8886							4.60575	454	0.08204	-2.45807		7.21522	16.1702	7.16875	-1.25112
			206.787	8.66059		141.24	5.30914							4.6063	455	0.08222	-2.45578		7.22911	16.4515	7.18125	-1.49507
			222.34	10.0795		185.985	8.19599							4.60645	456	0.0824	-2.45348		7.243	16.7356	7.19375	1.25855
			192.77	7.35733		194.53	7.40779							4.60861	457	0.08258	-2.4512		7.25689	17.0227	7.20625	6.00975
			217.273	9.45789		215.654	9.72085							4.6087	458	0.08276	-2.44891		7.27078	17.3128	7.21875	12.7585
			200.508	8.77296		225.739	9.91828							4.61188	459	0.08294	-2.44664		7.28467	17.6057	7.23125	-0.49507
			228.243	8.80927		200.035	9.49306							4.6124	460	0.08312	-2.44436		7.29856	17.9016	7.24375	-2.75108
			223.274	9.83328		210.306	8.75286							4.6146	461	0.0833	-2.44209		7.31245	18.2003	7.25625	6.99054
			236.287	10.0822		212.126	9.19909							4.61499	462	0.08348	-2.43983		7.32634	18.5019	7.26875	0.72978
			207.862	8.36737		229.419	9.02673							4.61799	463	0.08366	-2.43757		7.34023	18.8063	7.28125	5.46667
			225.621	8.86598		241.855	11.3957							4.6187	464	0.08385	-2.43532		7.35412	19.1135	7.29375	1.20121
			215.332	8.44925		250.752	11.4963							4.61984	465	0.08403	-2.43307		7.36801	19.4235	7.30625	1.93342
			246.194	9.74677		207.126	8.26068							4.62037	466	0.08421	-2.43082		7.3819	19.7362	7.31875	8.66331
			237.129	10.6418		228.41	8.51136							4.62323	467	0.08439	-2.42858		7.39579	20.0517	7.33125	3.3909
			229.412	9.84285		210.477	9.30242							4.62535	468	0.08457	-2.42634		7.40968	20.3698	7.34375	-0.8838
			216.039	9.71796		216.207	9.48065							4.62595	469	0.08475	-2.42411		7.42357	20.6907	7.35625	3.83924
			247.788	11.0854		201.308	8.21236							4.62678	470	0.08493	-2.42188		7.43747	21.0142	7.36875	-5.43998
			242.656	10.2494		157.055	5.91397							4.62734	471	0.08511	-2.41966		7.45136	21.3403	7.38125	5.27857
			259.168	10.2526		183.774	7.94102							4.62936	472	0.08529	-2.41744		7.46525	21.6689	7.39375	0.99492
			203.495	7.42486		233.822	11.0324							4.62944	473	0.08547	-2.41523		7.47914	22.0002	7.40625	-6.29093
			204.988	8.31737		230.709	9.19577							4.63201	474	0.08565	-2.41302		7.49303	22.3339	7.41875	9.42105
			250.207	11.2321		222.453	8.9446							4.63306	475	0.08583	-2.41082		7.50692	22.67	7.43125	-1.86912
			247.725	10.6657		193.229	8.2861							4.6336	476	0.08601	-2.40862		7.52081	23.0086	7.44375	-0.16141
			219.163	8.80038		179.572	6.90325							4.63451	477	0.08619	-2.40642		7.5347	23.3496	7.45625	1.54421
			224.62	9.88271		205.603	7.20275							4.63543	478	0.08638	-2.40423		7.54859	23.6929	7.46875	-4.75226
			231.551	9.88363		215.558	9.16101							4.6362	479	0.08656	-2.40204		7.56248	24.0385	7.48125	6.94924
			206.364	8.82556		244.245	10.8129							4.63741	480	0.08674	-2.39986		7.57637	24.3864	7.49375	-0.35129
			230.847	9.95736		225.714	9.92924							4.63743	481	0.08692	-2.39768		7.59026	24.7364	7.50625	-8.65382
			209.558	8.69939		226.453	9.93879							4.63744	482	0.0871	-2.3955		7.60415	25.0886	7.51875	-4.9583
			218.933	10.2263		207.908	9.42558							4.63874	483	0.08728	-2.39333		7.61804	25.4429	7.53125	5.73528
			217.742	8.77722		202.26	7.94774							4.63924	484	0.08746	-2.39117		7.63193	25.7993	7.54375	-2.57304
			244.009	10.9797		183.003	8.06763							4.63962	485	0.08764	-2.38901		7.64582	26.1577	7.55625	-0.88323
			198.915	8.53524		178.416	7.15941							4.64146	486	0.08782	-2.38685		7.65971	26.518	7.56875	4.80474
			236.107	10.1214		178.779	6.95799							4.64222	487	0.088	-2.3847		7.6736	26.8802	7.58125	4.4909
			227.668	9.87311		247.05	9.45737							4.64238	488	0.08818	-2.38255		7.68749	27.2442	7.59375	5.1753
			229.773	9.64988		169.456	7.8888							4.6428	489	0.08836	-2.3804		7.70138	27.61	7.60625	6.85796
			181.948	7.87619		199.566	8.47126							4.64319	490	0.08854	-2.37826		7.71527	27.9776	7.61875	2.53893
			203.402	8.30786		180.714	6.76739							4.64517	491	0.08872	-2.37613		7.72916	28.3467	7.63125	-4.78177
			221.82	9.09443		176.193	7.03383							4.64744	492	0.0889	-2.37399		7.74305	28.7175	7.64375	6.89591
			219.488	8.53781		210.936	8.77222							4.65	493	0.08909	-2.37187		7.75695	29.0898	7.65625	11.572
			179.32	6.6265		211.623	7.90804							4.65172	494	0.08927	-2.36974		7.77084	29.4636	7.66875	3.24657
			216.935	8.04599		210.197	10.3539							4.6523	495	0.08945	-2.36762		7.78473	29.8388	7.68125	2.91962
			188.378	7.44608		175.882	6.7512							4.6523	496	0.08963	-2.36551		7.79862	30.2153	7.69375	1.59122
			216.301	8.35941		205.223	8.29214							4.6534	497	0.08981	-2.36339		7.81251	30.593	7.70625	15.2614
			176.988	7.17893		236.331	10.8396							4.65384	498	0.08999	-2.36129		7.8264	30.972	7.71875	-5.06979
			227.424	9.61337		187.759	7.1445							4.65404	499	0.09017	-2.35918		7.84029	31.352	7.73125	-3.40231
			147.448	6.17668		166.158	6.55738							4.65411	500	0.09035	-2.35708		7.85418	31.7331	7.74375	3.26388
			205.328	8.02197		220.105	8.67982							4.65416	501	0.09053	-2.35499		7.86807	32.1152	7.75625	0.92884
			160.695	6.38137		249.368	10.7308							4.65419	502	0.09071	-2.3529		7.88196	32.4982	7.76875	8.59262
			201.837	8.40067		245.356	9.74438							4.65704	503	0.09089	-2.35081		7.89585	32.882	7.78125	-3.74475
			145.183	4.93809		208.766	8.57465							4.65708	504	0.09107	-2.34872		7.90974	33.2666	7.79375	-2.08321
			200.828	7.88058		242.981	10.2174							4.65725	505	0.09125	-2.34664		7.92363	33.6518	7.80625	-2.42271
			188.422	7.53702		235.386	10.2849							4.65781	506	0.09143	-2.34457		7.93752	34.0376	7.81875	-4.7632
			201.215	7.47523		236.193	9.775							4.6605	507	0.09162	-2.3425		7.95141	34.4239	7.83125	-2.10462
			152.026	6.11361		167.911	7.23406							4.66059	508	0.0918	-2.34043		7.9653	34.8106	7.84375	-2.44694
			183.477	7.78805		168.224	6.38832							4.66282	509	0.09198	-2.33836		7.97919	35.1976	7.85625	1.20992
			178.123	6.98972		193.072	7.86099							4.66403	510	0.09216	-2.3363		7.99308	35.5849	7.86875	-5.134
			191.975	7.03265		211.982	8.11858							4.66426	511	0.09234	-2.33425		8.00697	35.9724	7.88125	4.52135
			195.512	8.19893		256.587	9.60899							4.66503	512	0.09252	-2.33219		8.02086	36.3599	7.89375	2.17604
			198.116	7.96896		218.853	9.03133							4.6655	513	0.0927	-2.33014		8.03475	36.7475	7.90625	-2.16989
			203.964	7.1395		221.744	9.32644							4.66757	514	0.09288	-2.3281		8.04864	37.1349	7.91875	1.48364
			199.513	7.7077		228.165	9.77562							4.66819	515	0.09306	-2.32606		8.06253	37.5222	7.93125	9.13667
			173.443	6.91396		228.901	10.702							4.67031	516	0.09324	-2.32402		8.07643	37.9092	7.94375	-11.2107
			225.107	9.36083		211.47	10.3619							4.67289	517	0.09342	-2.32198		8.09032	38.2958	7.95625	2.44147
			184.408	6.98805		205.816	9.61881							4.67315	518	0.0936	-2.31995		8.10421	38.682	7.96875	7.09337
			222.903	9.12019		151.103	5.68003							4.67416	519	0.09378	-2.31793		8.1181	39.0676	7.98125	-0.25499
			172.558	6.60277		187.85	7.88707							4.6771	520	0.09396	-2.3159		8.13199	39.4525	7.99375	-2.60354
			203.963	7.58483		242.778	9.43193							4.67849	521	0.09415	-2.31389		8.14588	39.8368	8.00625	-1.95222
			168.007	6.62914		214.425	8.78107							4.67957	522	0.09433	-2.31187		8.15977	40.2202	8.01875	2.69903
			191.766	7.60279		252.853	10.3463							4.67961	523	0.09451	-2.30986		8.17366	40.6027	8.03125	1.35027
			178.835	7.44547		233.976	8.46126							4.6806	524	0.09469	-2.30785		8.18755	40.9841	8.04375	10.0016
			214.588	8.51059		197.245	8.24273							4.68081	525	0.09487	-2.30584		8.20144	41.3644	8.05625	-6.347
			215.726	9.33908		236.322	8.17734							4.6811	526	0.09505	-2.30384		8.21533	41.7436	8.06875	-6.69538
			220.242	8.89402		187.903	7.2133							4.68129	527	0.09523	-2.30185		8.22922	42.1214	8.08125	0.95649
			180.642	6.33373		211.137	7.35441							4.68191	528	0.09541	-2.29985		8.24311	42.4978	8.09375	4.60868
			228.006	10.1655		261.546	11.4298							4.68326	529	0.09559	-2.29786		8.257	42.8727	8.10625	-0.73874
			223.813	10.148		230.141	9.33267							4.68396	530	0.09577	-2.29587		8.27089	43.2459	8.11875	1.9143
			215.271	8.50106		235.125	10.31							4.68503	531	0.09595	-2.29389		8.28478	43.6175	8.13125	2.56786
			241.472	10.5994		205.584	7.7974							4.68532	532	0.09613	-2.29191		8.29867	43.9873	8.14375	-1.77798
			233.713	8.71438		174.418	6.88532							4.68577	533	0.09631	-2.28994		8.31256	44.3551	8.15625	-5.12317
			207.459	8.22884		220.774	9.18097							4.68774	534	0.09649	-2.28796		8.32645	44.721	8.16875	-6.46762
			219.241	8.92531		218.5	9.30113							4.68871	535	0.09668	-2.28599		8.34034	45.0848	8.18125	-2.81127
			210.408	9.0244		236.163	9.46557							4.68926	536	0.09686	-2.28403		8.35423	45.4463	8.19375	-2.15405
			248.518	10.2188		220.778	9.89373							4.69026	537	0.09704	-2.28207		8.36812	45.8056	8.20625	4.5041
			209.066	8.61276		191.375	9.10469							4.69126	538	0.09722	-2.28011		8.38201	46.1624	8.21875	-16.8367
			203.922	8.13783		220.241	9.94							4.69161	539	0.0974	-2.27815		8.39591	46.5168	8.23125	-6.17647
			198.681	7.88286		198.876	7.44456							4.69229	540	0.09758	-2.2762		8.4098	46.8685	8.24375	2.48493
			216.259	8.55012		184.373	6.75041							4.69315	541	0.09776	-2.27425		8.42369	47.2175	8.25625	4.14757
			202.444	8.50946		128.514	5.03706							4.69325	542	0.09794	-2.27231		8.43758	47.5638	8.26875	8.8115
			208.15	8.65921		171.977	6.17912							4.69327	543	0.09812	-2.27036		8.45147	47.9071	8.28125	1.4768
			211.538	8.46787		147.828	5.59002							4.69485	544	0.0983	-2.26843		8.46536	48.2474	8.29375	2.14354
			209.533	8.24508		169.41	6.20266							4.69605	545	0.09848	-2.26649		8.47925	48.5847	8.30625	5.81179
			140.985	5.20026		145.346	5.57943							4.69737	546	0.09866	-2.26456		8.49314	48.9187	8.31875	11.4816
			232.227	9.67298		176.871	6.87486							4.69756	547	0.09884	-2.26263		8.50703	49.2495	8.33125	2.15313
			237.636	9.90854		178.833	6.77134							4.69948	548	0.09902	-2.26071		8.52092	49.5768	8.34375	-3.17364
			231.342	9.3376		166.388	6.25775							4.70026	549	0.0992	-2.25878		8.53481	49.9007	8.35625	0.5014
			215.897	8.8012		168.006	7.36463							4.70108	550	0.09939	-2.25687		8.5487	50.221	8.36875	-13.8217
			205.322	7.59752		237.975	8.97048							4.70214	551	0.09957	-2.25495		8.56259	50.5376	8.38125	-9.14282
			231.377	9.38461		230.131	9.72755							4.70289	552	0.09975	-2.25304		8.57648	50.8504	8.39375	0.53806
			183.56	7.08125		225.93	11.924							4.70385	553	0.09993	-2.25113		8.59037	51.1593	8.40625	0.22104
			240.947	9.76271		211.115	9.88202							4.70403	554	0.10011	-2.24922		8.60426	51.4643	8.41875	-1.09381
			214.097	7.9513		217.185	10.8333							4.70416	555	0.10029	-2.24732		8.61815	51.7653	8.43125	-7.40642
			207.486	7.95391		198.489	8.84003							4.70487	556	0.10047	-2.24542		8.63204	52.062	8.44375	-3.71672
			180.096	6.78849		140.166	5.92822							4.70493	557	0.10065	-2.24353		8.64593	52.3546	8.45625	8.97537
			224.792	9.38844		201.7	8.1099							4.70495	558	0.10083	-2.24164		8.65982	52.6428	8.46875	6.66991
			208.843	8.4466		160.172	6.38678							4.70589	559	0.10101	-2.23975		8.67371	52.9266	8.48125	-0.63302
			222.298	9.29984		181.63	7.05066							4.70607	560	0.10119	-2.23786		8.6876	53.2059	8.49375	2.06665
			200.528	8.17705		188.853	7.52246							4.70717	561	0.10137	-2.23598		8.70149	53.4806	8.50625	-6.231
			224.93	9.98242		185.146	7.92898							4.70883	562	0.10155	-2.2341		8.71539	53.7506	8.51875	2.47408
			237.053	10.0537		225.642	10.5391							4.70888	563	0.10173	-2.23222		8.72928	54.0158	8.53125	-14.818
			234.08	10.0827		217.83	9.69731							4.71022	564	0.10192	-2.23035		8.74317	54.2762	8.54375	5.89276
			211.65	9.02654		209.715	10.1696							4.71121	565	0.1021	-2.22848		8.75706	54.5317	8.55625	3.6065
			200.392	8.8851		182.521	7.92854							4.71127	566	0.10228	-2.22661		8.77095	54.7822	8.56875	-6.67675
			220.791	8.71948		198.083	7.04572							4.71134	567	0.10246	-2.22475		8.78484	55.0275	8.58125	-6.9569
			229.304	8.39784		225.196	9.54132							4.7128	568	0.10264	-2.22289		8.79873	55.2677	8.59375	-4.23389
			217.469	9.57365		200.789	7.48251							4.71422	569	0.10282	-2.22103		8.81262	55.5027	8.60625	-5.50765
			214.618	9.57707		159.573	7.24422							4.71482	570	0.103	-2.21917		8.82651	55.7323	8.61875	1.22188
			205.171	7.3151		206.97	8.02271							4.71509	571	0.10318	-2.21732		8.8404	55.9565	8.63125	-22.0452
			219.893	8.4669		193.555	9.04886							4.71771	572	0.10336	-2.21547		8.85429	56.1753	8.64375	-15.3089
			174.248	7.47329		198.88	7.18937							4.71866	573	0.10354	-2.21363		8.86818	56.3885	8.65625	-13.5691
			250.305	10.9982		163.847	7.0165							4.72079	574	0.10372	-2.21178		8.88207	56.5961	8.66875	-3.82569
			251.46	10.8683		226.28	8.9468							4.72181	575	0.1039	-2.20994		8.89596	56.798	8.68125	-7.07869
			250.539	10.3082		206.477	9.36095							4.722	576	0.10408	-2.20811		8.90985	56.9942	8.69375	-1.328
			229.378	9.75992		191.082	6.78581							4.72219	577	0.10426	-2.20627		8.92374	57.1846	8.70625	-4.57355
			235.401	10.4353		140.911	5.11995							4.72253	578	0.10445	-2.20444		8.93763	57.3691	8.71875	1.18471
			180.421	6.91429		123.691	4.57493							4.72307	579	0.10463	-2.20262		8.95152	57.5476	8.73125	8.94684
			191.417	7.69481		133.606	5.09843							4.72353	580	0.10481	-2.20079		8.96541	57.7202	8.74375	-19.2871
			201.446	6.51161		205.999	7.93944							4.72456	581	0.10499	-2.19897		8.9793	57.8867	8.75625	-7.51702
			209.109	7.55164		171.739	7.01576							4.72591	582	0.10517	-2.19715		8.99319	58.0472	8.76875	12.2571
			219.646	7.48627		195.878	7.90563							4.72639	583	0.10535	-2.19533		9.00708	58.2014	8.78125	0.03534
			172.358	6.80326		198.74	7.79659							4.72744	584	0.10553	-2.19352		9.02097	58.3495	8.79375	-5.18225
			187.82	6.83002		119.655	4.38067							4.72757	585	0.10571	-2.19171		9.03487	58.4913	8.80625	-2.39561
			168.991	6.30319		138.933	4.6795							4.72811	586	0.10589	-2.1899		9.04876	58.6268	8.81875	-8.60469
			194.839	7.27659		145.843	5.66795							4.72957	587	0.10607	-2.1881		9.06265	58.756	8.83125	1.19056
			184.47	7.14802		81.3885	2.94549							4.73011	588	0.10625	-2.1863		9.07654	58.8787	8.84375	-2.00979
			202.978	8.09323		150	6.2153							4.73097	589	0.10643	-2.1845		9.09043	58.995	8.85625	-4.2057
			191.756	7.89314		165.642	6.2184							4.73244	590	0.10661	-2.18271		9.10432	59.1049	8.86875	-16.3971
			225.537	8.99954		230.053	9.62039							4.73257	591	0.10679	-2.18091		9.11821	59.2082	8.88125	-2.58398
			196.196	7.94584		131.79	4.69836							4.73315	592	0.10698	-2.17912		9.1321	59.305	8.89375	-2.76625
			220.603	9.003		176.485	6.91871							4.73364	593	0.10716	-2.17734		9.14599	59.3953	8.90625	-0.94388
			182.875	7.14546		214.61	8.7183							4.73367	594	0.10734	-2.17555		9.15988	59.4789	8.91875	-8.11682
			224.243	8.88982		197.214	7.58144							4.73405	595	0.10752	-2.17377		9.17377	59.5559	8.93125	2.71498
			192.321	8.31465		144.358	5.25414							4.73417	596	0.1077	-2.17199		9.18766	59.6262	8.94375	-18.4484
			210.761	8.8199		170.389	6.85909							4.73541	597	0.10788	-2.17022		9.20155	59.6898	8.95625	-4.60703
			205.602	9.20673		138.881	4.77976							4.73556	598	0.10806	-2.16844		9.21544	59.7467	8.96875	-8.76076
			177.506	6.96522		162.578	6.29589							4.73624	599	0.10824	-2.16667		9.22933	59.7969	8.98125	0.09042
			185.751	8.08045		200.279	9.01832							4.73765	600	0.10842	-2.1649		9.23125	59.8033	8.99375	-4.05345
			245.97	9.23725		225.564	9.12433							4.7379	601	0.1086	-2.16314		9.24322	59.8404	9.00625	-0.19234
			201.121	8.24837		195.637	7.64022							4.73868	602	0.10878	-2.16138		9.24375	59.8419	9.01875	0.6738
			231.714	9.80977		170.931	5.90585							4.73888	603	0.10896	-2.15962		9.25625	59.875	9.03125	2.545
			223.755	9.51786		163.873	6.42067							4.74705	604	0.10914	-2.15786		9.25711	59.8771	9.04375	-6.5787
			212.159	8.69404		199.806	9.44089							4.74847	605	0.10932	-2.15611		9.26875	59.9026	9.05625	-4.69728
			232.277	10.4732		173.173	7.51502							4.7487	606	0.1095	-2.15436		9.271	59.907	9.06875	-7.81069
			219.845	9.02753		128.092	4.68474							4.74897	607	0.10969	-2.15261		9.28125	59.9247	9.08125	3.08109
			232.398	10.7192		178.825	6.83827							4.7506	608	0.10987	-2.15086		9.28489	59.9301	9.09375	7.97808
			222.197	9.83594		221.297	9.21404							4.75339	609	0.11005	-2.14912		9.29375	59.9414	9.10625	-5.11967
			222.83	9.52796		141.553	5.28197							4.75342	610	0.11023	-2.14738		9.29878	59.9465	9.11875	-8.21214
			239.35	10.7079		122.264	4.7231							4.75356	611	0.11041	-2.14564		9.30625	59.9525	9.13125	-9.29932
			223.397	10.7988		138.205	5.4755							4.75392	612	0.11059	-2.14391		9.31267	59.9561	9.14375	-2.38117
			223.634	9.79389		221.565	9.07717							4.75465	613	0.11077	-2.14218		9.31875	59.9581	9.15625	1.54233
			218.971	9.13639		185.631	6.9338							4.75494	614	0.11095	-2.14045		9.32656	59.9588	9.16875	6.47119
			254.08	11.2622		153.839	6.00382							4.75715	615	0.11113	-2.13872		9.33125	59.9582	9.18125	6.40544
			185.867	7.61938		178.922	6.21325							4.75755	616	0.11131	-2.13699		9.34045	59.9548	9.19375	6.3451
			236.884	9.7226		211.454	8.27646							4.75904	617	0.11149	-2.13527		9.34375	59.9528	9.20625	0.29018
			233.861	8.48506		135.503	5.21882							4.76226	618	0.11167	-2.13355		9.35435	59.944	9.21875	-3.7593
			241.339	10.3143		166.809	6.11799							4.76302	619	0.11185	-2.13184		9.35625	59.942	9.23125	-7.80333
			207.95	8.5787		135.257	5.20907							4.76319	620	0.11203	-2.13012		9.36824	59.9263	9.24375	2.1581
			252.024	10.7672		175.672	6.61319							4.76356	621	0.11222	-2.12841		9.36875	59.9256	9.25625	-1.875
			203.421	8.18329		141.376	5.63668							4.76422	622	0.1124	-2.1267		9.38125	59.9037	9.26875	-7.90261
			221.774	9.68447		181.807	6.81928							4.76535	623	0.11258	-2.125		9.38213	59.9019	9.28125	-0.92474
			216.67	9.06425		166.515	6.20564							4.76706	624	0.11276	-2.12329		9.39375	59.8763	9.29375	2.05863
			212.076	9.63343		215.021	8.25732							4.76739	625	0.11294	-2.12159		9.39602	59.8707	9.30625	-6.95249
			234.57	10.3591		172.473	6.50249							4.76787	626	0.11312	-2.11989		9.40625	59.8434	9.31875	-1.95812
			236.536	9.72775		156.721	5.72314							4.76903	627	0.1133	-2.1182		9.40991	59.8328	9.33125	-13.9582
			204.836	9.06826		204.374	9.23738							4.77044	628	0.11348	-2.1165		9.41875	59.8051	9.34375	-21.9529
			257.131	10.6128		148.28	6.07751							4.77163	629	0.11366	-2.11481		9.4238	59.7881	9.35625	0.05804
			251.326	10.8937		139.54	4.85507							4.77262	630	0.11384	-2.11313		9.43769	59.7366	9.36875	-0.92556
			244.061	10.0712		174.418	6.1879							4.7739	631	0.11402	-2.11144		9.45158	59.6784	9.38125	-2.90367
			221.48	9.31519		197.66	8.96704							4.77763	632	0.1142	-2.10976		9.46547	59.6136	9.39375	3.1237
			229.449	10.032		167.261	6.62113							4.77864	633	0.11438	-2.10807		9.47936	59.542	9.40625	-16.8434
			191.959	8.01997		220.891	8.9733							4.77911	634	0.11456	-2.1064		9.49325	59.4638	9.41875	11.1949
			215.956	8.24112		261.08	10.4325							4.78097	635	0.11475	-2.10472		9.50714	59.3789	9.43125	-2.7613
			198.696	8.44026		176.702	6.5356							4.78119	636	0.11493	-2.10305		9.52103	59.2875	9.44375	-0.71205
			226.207	10.1693		181.915	7.33743							4.78179	637	0.11511	-2.10138		9.53492	59.1895	9.45625	9.34264
			196.608	7.4545		215.494	9.0511							4.78358	638	0.11529	-2.09971		9.54881	59.0849	9.46875	-2.59725
			203.023	8.20902		232.781	9.05919							4.78373	639	0.11547	-2.09804		9.5627	58.9738	9.48125	0.46826
			184.541	7.1423		195.389	8.31606							4.78381	640	0.11565	-2.09638		9.57659	58.8563	9.49375	-2.46083
			204.029	7.69784		211.224	8.76603							4.78548	641	0.11583	-2.09472		9.59048	58.7323	9.50625	-4.38456
			171.7	6.66194		228.523	10.4395							4.78578	642	0.11601	-2.09306		9.60437	58.602	9.51875	-6.30294
			192.9	7.72001		209.772	8.64564							4.78579	643	0.11619	-2.0914		9.61826	58.4653	9.53125	-5.21599
			191.363	7.75352		166.79	6.79404							4.78581	644	0.11637	-2.08975		9.63215	58.3223	9.54375	-1.12374
			209.598	8.09733		222.929	9.25045							4.78628	645	0.11655	-2.08809		9.64604	58.1731	9.55625	-0.02621
			198.539	8.30159		193.574	8.50569							4.78704	646	0.11673	-2.08644		9.65993	58.0177	9.56875	-4.92343
			202.396	8.45925		203.154	7.52075							4.78754	647	0.11691	-2.0848		9.67383	57.8561	9.58125	5.18457
			191.059	8.46526		167.658	6.42672							4.78801	648	0.11709	-2.08315		9.68772	57.6884	9.59375	4.29776
			173.179	6.15246		223.42	9.84223							4.78862	649	0.11728	-2.08151		9.70161	57.5147	9.60625	-3.58389
			200.36	8.08287		219.157	9.44925							4.79001	650	0.11746	-2.07987		9.7155	57.3351	9.61875	-1.4604
			207.876	8.44073		137.745	5.23289							4.79002	651	0.11764	-2.07823		9.72939	57.1495	9.63125	0.66818
			142.717	5.1102		186.497	7.26466							4.79009	652	0.11782	-2.0766		9.74328	56.958	9.64375	-4.19818
			192.419	7.20424		167.318	5.35071							4.79028	653	0.118	-2.07497		9.75717	56.7607	9.65625	-0.05951
			152.067	6.12841		184.841	7.10552							4.79077	654	0.11818	-2.07333		9.77106	56.5578	9.66875	-9.91585
			203.23	8.53363		222.497	10.7848							4.7924	655	0.11836	-2.07171		9.78495	56.3491	9.68125	6.23276
			179.361	7.0846		279.173	11.3218							4.79383	656	0.11854	-2.07008		9.79884	56.1349	9.69375	5.38628
			212.881	8.61178		237.637	11.0843							4.79398	657	0.11872	-2.06846		9.81273	55.9151	9.70625	0.54467
			180.196	6.66252		176.356	5.98075							4.79407	658	0.1189	-2.06684		9.82662	55.6898	9.71875	16.7079
			216.618	8.71072		204.044	7.67218							4.79433	659	0.11908	-2.06522		9.84051	55.4592	9.73125	5.87588
			177.952	7.54877		257.991	11.3001							4.79516	660	0.11926	-2.0636		9.8544	55.2233	9.74375	3.04862
			198.741	7.31136		207.326	9.384							4.79529	661	0.11944	-2.06199		9.86829	54.9821	9.75625	-10.7739
			193.893	7.81997		184.494	5.97121							4.79652	662	0.11962	-2.06037		9.88218	54.7358	9.76875	4.40812
			162.414	5.60249		168.065	6.21139							4.79758	663	0.1198	-2.05876		9.89607	54.4844	9.78125	-4.40521
			178.482	7.19357		242.913	11.7145							4.79772	664	0.11999	-2.05716		9.90996	54.228	9.79375	14.786
			202.405	8.41374		224.633	10.7214							4.79792	665	0.12017	-2.05555		9.92385	53.9667	9.80625	4.98173
			204.793	8.13729		202.032	7.58578							4.79984	666	0.12035	-2.05395		9.93774	53.7005	9.81875	10.1819
			203.377	8.00458		195.599	8.48344							4.80145	667	0.12053	-2.05235		9.95163	53.4297	9.83125	-1.61355
			189.116	7.26189		204.236	7.87931							4.80181	668	0.12071	-2.05075		9.96552	53.1541	9.84375	-1.40466
			226.449	9.06632		245.294	10.5927							4.80456	669	0.12089	-2.04915		9.97941	52.874	9.85625	-2.19148
			211.597	9.05305		225.406	10.2952							4.80461	670	0.12107	-2.04756		9.99331	52.5893	9.86875	0.02594
			231.74	10.245		234.89	9.63224							4.80476	671	0.12125	-2.04597		10.0072	52.3003	9.88125	-4.75248
			197.18	8.32116		218.866	9.7811							4.80495	672	0.12143	-2.04438		10.0211	52.007	9.89375	6.47322
			219.48	9.61055		221.405	10.2821							4.80515	673	0.12161	-2.04279		10.035	51.7094	9.90625	0.70298
			224.183	8.90959		211.526	10.6995							4.80693	674	0.12179	-2.0412		10.0489	51.4077	9.91875	2.93674
			253.261	10.0398		222.534	9.12511							4.80897	675	0.12197	-2.03962		10.0628	51.102	9.93125	7.17444
			229.47	8.97427		175.316	7.61109							4.81076	676	0.12215	-2.03804		10.0767	50.7923	9.94375	7.41601
			248.857	11.167		187.809	7.2285							4.81169	677	0.12233	-2.03646		10.0905	50.4787	9.95625	-4.33859
			231.399	9.32156		229.335	10.0491							4.81186	678	0.12252	-2.03488		10.1044	50.1614	9.96875	-0.08945
			220.352	8.80023		247.173	10.5553							4.81472	679	0.1227	-2.03331		10.1183	49.8405	9.98125	7.16339
			194.445	8.12646		211.911	9.70735							4.81745	680	0.12288	-2.03174		10.1322	49.516	9.99375	10.4199
			246.234	10.1962		238.467	10.5108							4.81801	681	0.12306	-2.03017		10.1461	49.188	10.0062	4.67989
			248.89	10.5602		215.99	9.32832							4.8195	682	0.12324	-2.0286		10.16	48.8566	10.0188	1.94341
			231.224	8.72797		241.215	11.2356							4.82182	683	0.12342	-2.02703		10.1739	48.522	10.0312	29.2104
			226.649	9.01988		215.638	11.3092							4.82411	684	0.1236	-2.02547		10.1878	48.1841	10.0437	7.48069
			229.996	9.18713		223.632	8.80531							4.82637	685	0.12378	-2.02391		10.2017	47.8432	10.0563	5.75432
			195.285	7.69682		175.002	7.86685							4.82723	686	0.12396	-2.02235		10.2156	47.4993	10.0687	13.0312
			231.242	9.58903		189.588	7.04283							4.82884	687	0.12414	-2.02079		10.2294	47.1526	10.0813	6.31119
			193.039	8.08517		178.959	6.39081							4.82982	688	0.12432	-2.01923		10.2433	46.803	10.0938	8.5943
			177.949	7.09934		188.23	8.08152							4.83049	689	0.1245	-2.01768		10.2572	46.4508	10.1062	6.88044
			193.392	7.64087		188.614	9.46637							4.83217	690	0.12468	-2.01613		10.2711	46.096	10.1188	10.1695
			178.836	6.30212		218.652	10.3449							4.83248	691	0.12486	-2.01458		10.285	45.7387	10.1312	-1.53849
			172.093	6.51411		218.569	10.5578							4.83409	692	0.12505	-2.01303		10.2989	45.379	10.1438	3.7563
			186.568	6.88288		206.124	8.80397							4.83512	693	0.12523	-2.01149		10.3128	45.017	10.1562	7.05385
			164.919	6.21214		198.166	8.89935							4.83513	694	0.12541	-2.00994		10.3267	44.6529	10.1687	4.35406
			209.268	8.31899		223.822	10.4505							4.83567	695	0.12559	-2.0084		10.3406	44.2866	10.1813	3.65688
			291.608	10.5631		273.909	11.1065							4.83904	696	0.12577	-2.00686		10.3545	43.9184	10.1937	-1.03777
			204.161	8.21067		216.425	10.165							4.84179	697	0.12595	-2.00533		10.3683	43.5483	10.2063	10.27
			168.242	6.36419		215.613	8.4635							4.84184	698	0.12613	-2.00379		10.3822	43.1764	10.2188	3.58024
			235.561	9.54521		204.018	7.27209							4.84402	699	0.12631	-2.00226		10.3961	42.8028	10.2312	6.89275
			250.478	9.93345		151.08	5.78776							4.84413	700	0.12649	-2.00073		10.41	42.4276	10.2438	14.2075
			220.421	8.55324		213.15	10.044							4.84507	701	0.12667	-1.9992		10.4239	42.051	10.2562	9.52444
			207.746	8.31256		240.365	10.794							4.84556	702	0.12685	-1.99767		10.4378	41.6729	10.2688	20.8435
			211.668	8.32482		230.905	10.393							4.84574	703	0.12703	-1.99615		10.4517	41.2935	10.2812	1.16451
			215.946	8.83531		225.238	10.1958							4.84581	704	0.12721	-1.99463		10.4656	40.913	10.2937	-4.51248
			237.647	9.85953		226.714	9.76577							4.84653	705	0.12739	-1.99311		10.4795	40.5313	10.3063	-7.1876
			198.927	8.03132		248.704	11.4645							4.8474	706	0.12757	-1.99159		10.4934	40.1487	10.3187	12.1391
			234.478	10.2361		180.297	6.5979							4.84855	707	0.12776	-1.99007		10.5073	39.7651	10.3313	1.46752
			220.94	9.07745		223.284	9.71897							4.85138	708	0.12794	-1.98856		10.5211	39.3807	10.3438	-3.20239
			211.437	9.16762		247.053	9.1857							4.8521	709	0.12812	-1.98704		10.535	38.9956	10.3562	8.12929
			227.028	9.87261		226.464	11.2667							4.85261	710	0.1283	-1.98553		10.5489	38.6099	10.3688	-4.53751
			228.281	9.83056		177.807	6.76375							4.85435	711	0.12848	-1.98402		10.5628	38.2236	10.3812	-2.20287
			195.318	7.58445		216.817	8.83588							4.85559	712	0.12866	-1.98252		10.5767	37.837	10.3938	21.1331
			232.883	9.87273		216.753	10.7716							4.85578	713	0.12884	-1.98101		10.5906	37.4499	10.4062	15.4705
			244.995	9.46424		232.963	10.794							4.85587	714	0.12902	-1.97951		10.6045	37.0626	10.4187	-4.191
			257.582	11.8648		229.06	8.14282							4.85774	715	0.1292	-1.97801		10.6184	36.6751	10.4313	0.1487
			242.557	9.06144		237.086	10.1351							4.858	716	0.12938	-1.97651		10.6323	36.2876	10.4437	-1.51052
			236.221	9.87001		203.469	9.70218							4.85897	717	0.12956	-1.97501		10.6462	35.9001	10.4563	-2.16872
			242.714	9.59822		218.257	9.35317							4.86112	718	0.12974	-1.97352		10.6601	35.5126	10.4688	13.174
			250.006	10.3801		240.383	9.69201							4.86129	719	0.12992	-1.97202		10.6739	35.1253	10.4812	9.51764
			196.57	8.09933		222.204	10.3741							4.86185	720	0.1301	-1.97053		10.6878	34.7384	10.4938	-8.13794
			227.337	9.28981		214.699	9.29449							4.86221	721	0.13029	-1.96904		10.7017	34.3517	10.5062	1.20722
			206.98	7.96997		219.157	9.30357							4.8634	722	0.13047	-1.96756		10.7156	33.9655	10.5188	-0.44697
			208.318	8.25678		205.508	9.3932							4.86432	723	0.13065	-1.96607		10.7295	33.5798	10.5312	-1.10055
			194.056	7.89343		202.342	9.91864							4.86551	724	0.13083	-1.96459		10.7434	33.1947	10.5437	11.2464
			207.604	8.01537		192.509	8.8945							4.8677	725	0.13101	-1.96311		10.7573	32.8103	10.5563	3.59379
			208.798	8.502		241.959	10.9299							4.86898	726	0.13119	-1.96163		10.7712	32.4267	10.5687	5.94158
			223.814	9.0264		223.863	10.2577							4.86908	727	0.13137	-1.96015		10.7851	32.0438	10.5813	12.2897
			230.224	7.31396		224.201	10.3312							4.86936	728	0.13155	-1.95867		10.7989	31.6619	10.5938	-0.36193
			212.558	7.95946		124.102	4.99981							4.87024	729	0.13173	-1.9572		10.8128	31.281	10.6062	9.98664
			222.298	7.51599		246.382	11.2892							4.87049	730	0.13191	-1.95572		10.8267	30.9011	10.6188	9.33533
			187.663	7.34792		188.681	8.08243							4.87123	731	0.13209	-1.95425		10.8406	30.5224	10.6312	4.68409
			222.139	8.07847		213.024	8.62982							4.87208	732	0.13227	-1.95279		10.8545	30.1449	10.6438	5.03284
			177.827	7.77416		230.591	11.0455							4.87331	733	0.13245	-1.95132		10.8684	29.7686	10.6562	-3.61847
			213.927	7.85914		231.246	9.45537							4.87336	734	0.13263	-1.94985		10.8823	29.3937	10.6687	9.73008
			168.107	6.80898		218.792	9.91178							4.87391	735	0.13282	-1.94839		10.8962	29.0202	10.6813	-2.92155
			214.159	8.40677		200.969	7.85192							4.87434	736	0.133	-1.94693		10.9101	28.6482	10.6937	6.42656
			201.805	8.62569		244.357	10.9816							4.87672	737	0.13318	-1.94547		10.924	28.2777	10.7063	-0.22564
			227.591	8.52506		241.778	11.934							4.87729	738	0.13336	-1.94401		10.9378	27.9088	10.7188	3.12179
			204.962	8.43047		231.621	10.1715							4.87795	739	0.13354	-1.94256		10.9517	27.5416	10.7312	-3.53122
			240.156	10.2646		207.674	8.92296							4.878	740	0.13372	-1.9411		10.9656	27.1761	10.7438	-10.1847
			274.616	11.616		209.4	9.29568							4.8784	741	0.1339	-1.93965		10.9795	26.8124	10.7562	9.16123
			201.678	7.64895		234.332	10.1614							4.87945	742	0.13408	-1.9382		10.9934	26.4506	10.7688	-1.49343
			186.688	7.7659		186.33	7.54769							4.87948	743	0.13426	-1.93675		11.0073	26.0906	10.7812	7.85125
			218.639	9.09587		271.139	11.7303							4.87997	744	0.13444	-1.9353		11.0212	25.7326	10.7937	-0.8048
			255.551	11.3573		229.23	10.085							4.88003	745	0.13462	-1.93386		11.0351	25.3766	10.8063	11.5384
			247.978	9.90029		221.969	9.32353							4.8801	746	0.1348	-1.93241		11.049	25.0227	10.8187	3.88073
			188.219	8.04373		200.535	8.57094							4.88022	747	0.13498	-1.93097		11.0629	24.6709	10.8313	0.22219
			213.896	8.20981		275.05	11.6791							4.8805	748	0.13516	-1.92953		11.0768	24.3212	10.8438	2.56272
			198.009	8.44234		207.005	9.52461							4.88273	749	0.13535	-1.9281		11.0907	23.9738	10.8562	-2.09773
			224.835	8.61476		196.425	10.0162							4.88362	750	0.13553	-1.92666		11.1045	23.6286	10.8688	9.24077
			202.396	8.70825		227.066	10.8978							4.88463	751	0.13571	-1.92523		11.1184	23.2858	10.8812	3.57819
			208.099	8.2784		239.737	11.1985							4.88512	752	0.13589	-1.92379		11.1323	22.9452	10.8938	-0.08554
			195.252	7.9284		189.037	7.83673							4.8852	753	0.13607	-1.92236		11.1462	22.6071	10.9062	-4.75045
			201.534	7.78941		230.492	9.81239							4.88632	754	0.13625	-1.92093		11.1601	22.2714	10.9187	5.58341
			188.403	7.66955		208.803	9.10922							4.88709	755	0.13643	-1.9195		11.174	21.9381	10.9313	-2.08401
			211.331	8.61976		211.249	9.17786							4.88763	756	0.13661	-1.91808		11.1879	21.6074	10.9437	-3.75276
			242.175	10.0631		196.977	8.67539							4.88801	757	0.13679	-1.91666		11.2018	21.2792	10.9563	-3.42288
			244.616	10.2153		217.785	9.51413							4.8884	758	0.13697	-1.91523		11.2157	20.9536	10.9688	4.90558
			231.32	10.2488		208.137	9.25982							4.88864	759	0.13715	-1.91381		11.2295	20.6306	10.9812	7.23259
			240.795	10.7402		171.917	6.39279							4.88882	760	0.13733	-1.91239		11.2434	20.3102	10.9938	16.5581
			219.698	8.72149		212.992	8.93891							4.88887	761	0.13751	-1.91098		11.2573	19.9926	11.0062	-3.11793
			223.853	9.25427		238.661	10.2775							4.89196	762	0.13769	-1.90956		11.2712	19.6776	11.0188	-0.79554
			214.567	8.6292		222.339	9.51888							4.89226	763	0.13787	-1.90815		11.2851	19.3654	11.0312	-3.47478
			217.612	8.68626		226.924	9.11236							4.8971	764	0.13806	-1.90674		11.299	19.0559	11.0437	-1.15567
			225.593	9.36077		195.101	8.46876							4.89777	765	0.13824	-1.90533		11.3129	18.7492	11.0563	-0.83826
			235.769	9.70283		235.596	10.6341							4.89868	766	0.13842	-1.90392		11.3268	18.4454	11.0687	-9.52258
			198.953	8.37641		237.777	11.1641							4.89888	767	0.1386	-1.90251		11.3407	18.1443	11.0813	-1.20867
			244.913	10.2606		165.867	7.68082							4.89998	768	0.13878	-1.9011		11.3546	17.8461	11.0938	-5.89656
			217.15	9.27798		212.605	8.5592							4.90107	769	0.13896	-1.8997		11.3685	17.5508	11.1062	-0.58629
			236.393	10.2535		250.571	10.5594							4.90324	770	0.13914	-1.8983		11.3824	17.2584	11.1188	-1.27789
			219.005	10.2293		253.634	10.4361							4.90352	771	0.13932	-1.8969		11.3962	16.9689	11.1312	-4.97139
			244.557	11.2652		246.629	10.1273							4.90379	772	0.1395	-1.8955		11.4101	16.6824	11.1438	-3.66682
			216.004	9.23247		215.819	10.3303							4.90409	773	0.13968	-1.8941		11.424	16.3987	11.1562	-11.3642
			218.74	9.69711		181.137	7.05593							4.90444	774	0.13986	-1.89271		11.4379	16.1181	11.1687	3.9364
			204.179	8.13754		171.368	7.35944							4.9049	775	0.14004	-1.89131		11.4518	15.8404	11.1813	-9.765
			238.655	10.7387		252.24	10.2872							4.90553	776	0.14022	-1.88992		11.4657	15.5657	11.1937	-7.46845
			198.137	8.22301		194.672	7.83737							4.90561	777	0.1404	-1.88853		11.4796	15.294	11.2063	-9.17398
			217.942	9.45708		209.744	9.27825							4.90584	778	0.14059	-1.88714		11.4935	15.0252	11.2188	-1.8816
			204.848	7.88516		193.444	8.261							4.90628	779	0.14077	-1.88576		11.5074	14.7595	11.2312	-0.59134
			204.194	8.08325		168.358	6.41354							4.90685	780	0.14095	-1.88437		11.5213	14.4969	11.2438	-7.30323
			185.012	7.22381		221.185	10.037							4.90705	781	0.14113	-1.88299		11.5351	14.2372	11.2562	-3.01729
			195.4	7.87916		238.882	9.98223							4.90725	782	0.14131	-1.88161		11.549	13.9805	11.2688	-6.73353
			196.815	8.29081		169.382	8.20493							4.90824	783	0.14149	-1.88023		11.5629	13.7269	11.2812	2.54801
			204.673	7.93016		183.812	7.43555							4.90906	784	0.14167	-1.87885		11.5768	13.4764	11.2937	-4.17268
			197.102	7.76149		186.61	7.20978							4.90944	785	0.14185	-1.87747		11.5907	13.2288	11.3063	-6.89562
			178.162	6.70073		206.191	8.75415							4.91056	786	0.14203	-1.87609		11.6046	12.9843	11.3187	-3.62082
			180.084	6.58692		234.584	11.2054							4.91095	787	0.14221	-1.87472		11.6185	12.7428	11.3313	-7.34831
			205.909	7.93662		212.093	9.9466							4.91144	788	0.14239	-1.87335		11.6324	12.5044	11.3438	-3.07811
			181.386	7.47268		171.981	7.38965							4.91256	789	0.14257	-1.87198		11.6463	12.269	11.3562	2.18978
			198.942	8.08005		166.217	6.16755							4.91323	790	0.14275	-1.87061		11.6602	12.0366	11.3688	-4.54466
			184.196	6.98821		165.893	6.20565							4.91477	791	0.14293	-1.86924		11.674	11.8072	11.3812	-3.28144
			215.579	8.72498		236.613	11.6789							4.91483	792	0.14312	-1.86787		11.6879	11.5808	11.3938	-3.02058
			184.011	7.33747		206.404	9.4144							4.91486	793	0.1433	-1.86651		11.7018	11.3575	11.4062	-4.7621
			205.767	9.16009		213.12	8.41512							4.91654	794	0.14348	-1.86515		11.7157	11.1371	11.4187	-2.50599
			164.343	6.40177		172.251	7.20357							4.91707	795	0.14366	-1.86378		11.7296	10.9198	11.4313	-6.25228
			200.546	8.48566		249.367	10.3696							4.91757	796	0.14384	-1.86242		11.7435	10.7054	11.4437	-2.00097
			186.731	7.09039		206.222	9.70519							4.9187	797	0.14402	-1.86107		11.7574	10.494	11.4563	-8.75206
			200.221	7.5474		199.034	7.7388							4.91905	798	0.1442	-1.85971		11.7713	10.2856	11.4688	-3.50558
			203.916	8.45055		181.782	7.36518							4.91915	799	0.14438	-1.85835		11.7852	10.0801	11.4812	-4.26152
			203.772	8.04993		199.475	8.44358							4.91935	800	0.14456	-1.857		11.7991	9.87751	11.4938	0.98011
			173.256	7.21657		205.99	7.61711							4.91984	801	0.14474	-1.85565		11.813	9.67789	11.5062	-6.7807
			201.509	8.0538		169.134	6.47644							4.92128	802	0.14492	-1.8543		11.8268	9.48117	11.5188	-5.54396
			180.115	7.31542		180.519	6.82358							4.92293	803	0.1451	-1.85295		11.8407	9.28735	11.5312	-11.3097
			165.157	6.08695		201.548	9.84955							4.9236	804	0.14528	-1.8516		11.8546	9.09641	11.5437	-7.07781
			186.543	7.37061		209.969	9.80345							4.924	805	0.14546	-1.85025		11.8685	8.90834	11.5563	-3.84841
			217.773	7.90852		240.149	9.75822							4.92429	806	0.14565	-1.84891		11.8824	8.72311	11.5687	-1.62147
			194.038	7.977		182.395	6.34415							4.92457	807	0.14583	-1.84757		11.8963	8.54072	11.5813	-4.39698
			221.96	8.39185		232.206	9.32986							4.92554	808	0.14601	-1.84623		11.9102	8.36115	11.5938	-3.17495
			210.641	8.95884		211.923	8.03235							4.92762	809	0.14619	-1.84489		11.9241	8.18436	11.6062	-4.95538
			178.397	6.92347		197.709	7.49956							4.92867	810	0.14637	-1.84355		11.938	8.01036	11.6188	-6.73826
			191.241	8.08898		216.982	8.45683							4.92957	811	0.14655	-1.84221		11.9519	7.83911	11.6312	-1.5236
			218.309	9.13973		250.423	10.783							4.93069	812	0.14673	-1.84088		11.9657	7.67061	11.6438	-5.31139
			88.5577	3.48413		204.06	8.97211							4.93174	813	0.14691	-1.83954		11.9796	7.50482	11.6562	-8.10163
			212.48	8.01688		221.761	10.0602							4.93223	814	0.14709	-1.83821		11.9935	7.34172	11.6687	-8.89432
			188.992	7.55529		180.893	7.8355							4.93234	815	0.14727	-1.83688		12.0074	7.1813	11.6813	-7.68945
			214.445	8.17159		206.289	8.24562							4.9332	816	0.14745	-1.83555		12.0213	7.02354	11.6937	-8.48702
			197.81	8.59833		244.775	10.429							4.93456	817	0.14763	-1.83422		12.0352	6.8684	11.7063	-3.28702
			185.658	7.58864		209.785	9.91682							4.9357	818	0.14781	-1.83289		12.0491	6.71588	11.7188	-3.08945
			198.499	8.35599		210.957	10.4753							4.93707	819	0.14799	-1.83157		12.063	6.56594	11.7312	-6.8943
			240.615	8.79997		226.882	10.7578							4.93789	820	0.14817	-1.83025		12.0769	6.41857	11.7438	-5.70157
			216.283	8.98977		216.911	8.49656							4.93926	821	0.14836	-1.82892		12.0908	6.27373	11.7562	-3.51124
			209.316	8.56845		217.962	8.69808							4.94002	822	0.14854	-1.8276		12.1046	6.13141	11.7688	-1.32331
			249.952	11.1076		203.42	9.70581							4.94037	823	0.14872	-1.82628		12.1185	5.99157	11.7812	-7.13778
			230.315	9.9957		196.392	7.27569							4.94169	824	0.1489	-1.82497		12.1324	5.85421	11.7937	-8.95462
			211.086	8.58384		235.881	10.004							4.94259	825	0.14908	-1.82365		12.1463	5.71928	11.8063	-7.77384
			215.823	9.40532		209.583	9.66377							4.947	826	0.14926	-1.82234		12.1602	5.58677	11.8187	-7.59542
			221.731	9.04542		226.627	9.73475							4.94767	827	0.14944	-1.82102		12.1741	5.45665	11.8313	-1.41935
			237.043	9.43974		225.306	10.6828							4.94825	828	0.14962	-1.81971		12.188	5.3289	11.8438	-3.24563
			221.049	7.97307		219.636	10.8619							4.94852	829	0.1498	-1.8184		12.2019	5.20348	11.8562	-5.07424
			202.587	8.68931		202.363	8.46419							4.9493	830	0.14998	-1.81709		12.2158	5.08038	11.8688	-5.90516
			184.16	7.20167		250.632	9.80761							4.94969	831	0.15016	-1.81578		12.2297	4.95957	11.8812	-5.7384
			201.693	8.12507		217.035	10.2966							4.94974	832	0.15034	-1.81448		12.2436	4.84101	11.8938	-6.57392
			168.801	6.19918		230.152	10.0549							4.94974	833	0.15052	-1.81317		12.2575	4.72469	11.9062	-7.41173
			187.552	7.12538		223.542	8.64793							4.95082	834	0.1507	-1.81187		12.2713	4.61058	11.9187	-8.25181
			143.836	5.46195		200.648	8.42123							4.95135	835	0.15089	-1.81057		12.2852	4.49864	11.9313	-1.09414
			169.376	5.38167		165.779	6.05357							4.95253	836	0.15107	-1.80927		12.2991	4.38887	11.9437	-4.93872
			189.931	7.32141		206.734	9.10757							4.95265	837	0.15125	-1.80797		12.313	4.28121	11.9563	-4.78552
			186.456	6.97658		203.686	9.62006							4.95273	838	0.15143	-1.80667		12.3269	4.17566	11.9688	-6.63453
			176.781	6.58143		214.466	10.9506							4.95303	839	0.15161	-1.80538		12.3408	4.07218	11.9812	-4.48574
			227.181	8.67059		213.53	10.1361							4.9538	840	0.15179	-1.80408		12.3547	3.97075	11.9938	-4.33913
			178.318	6.7409		266.172	11.8536							4.95426	841	0.15197	-1.80279		12.3686	3.87134	12.0062	-6.19469
			208.707	8.78088		211.963	10.7474							4.9549	842	0.15215	-1.8015		12.3825	3.77391	12.0188	-4.0524
			163.359	6.0734		219.889	9.22438							4.95535	843	0.15233	-1.8002		12.3963	3.67846	12.0312	-4.91224
			203.524	7.6812		147.424	6.84959							4.95609	844	0.15251	-1.79892		12.4102	3.58494	12.0437	-4.7742
			226.594	9.22999		214.106	8.32014							4.95646	845	0.15269	-1.79763		12.4241	3.49333	12.0563	-3.63826
			203.514	7.00215		187.822	8.95562							4.95777	846	0.15287	-1.79634		12.438	3.4036	12.0687	-5.50441
			233.185	8.76486		209.87	10.0018							4.95789	847	0.15305	-1.79506		12.4519	3.31573	12.0813	-3.37262
			234.028	9.56776		229.428	9.62859							4.95789	848	0.15323	-1.79377		12.4658	3.22969	12.0938	-5.24289
			241.804	9.864		227.979	9.60183							4.95797	849	0.15342	-1.79249		12.4797	3.14545	12.1062	-4.11518
			228.12	9.26802		233.738	10.4411							4.95853	850	0.1536	-1.79121		12.4936	3.06299	12.1188	-3.98949
			221.33	8.68936		239.41	10.4032							4.95959	851	0.15378	-1.78993		12.5075	2.98227	12.1312	-3.8658
			233.312	10.0253		210.474	10.4848							4.95959	852	0.15396	-1.78865		12.5214	2.90328	12.1438	-2.74408
			209.877	9.21172		216.809	10.3773							4.96131	853	0.15414	-1.78737		12.5352	2.82599	12.1562	-2.62433
			214.888	8.83228		216.028	8.17441							4.96328	854	0.15432	-1.7861		12.5491	2.75036	12.1687	-4.50652
			234.7	9.94243		246.152	10.1221							4.96407	855	0.1545	-1.78482		12.563	2.67638	12.1813	-4.39063
			237.313	9.64535		220.317	10.5433							4.96514	856	0.15468	-1.78355		12.5769	2.60401	12.1937	-3.27664
			215.052	8.4454		212.222	7.20795							4.96584	857	0.15486	-1.78228		12.5908	2.53324	12.2063	-4.16454
			214.164	9.27733		235.057	10.3339							4.96617	858	0.15504	-1.78101		12.6047	2.46403	12.2188	-5.05431
			216.124	9.62577		239.113	10.1105							4.9665	859	0.15522	-1.77974		12.6186	2.39635	12.2312	-2.94592
			212.251	8.20666		207.682	7.97737							4.96697	860	0.1554	-1.77847		12.6325	2.3302	12.2438	-4.83937
			228.015	8.84842		208.121	9.3433							4.96727	861	0.15558	-1.77721		12.6464	2.26553	12.2562	-2.73462
			185.149	7.20495		219.032	8.9562							4.97007	862	0.15576	-1.77594		12.6603	2.20232	12.2688	-3.63166
			219.724	9.11476		254.269	10.5787							4.97097	863	0.15595	-1.77468		12.6742	2.14055	12.2812	-2.53047
			202.386	8.15417		214.444	9.49633							4.97115	864	0.15613	-1.77342		12.6881	2.0802	12.2937	-4.43103
			184.106	7.57207		219.606	10.0831							4.97119	865	0.15631	-1.77216		12.7019	2.02123	12.3063	-4.33332
			226.874	9.29226		212.213	10.3245							4.9732	866	0.15649	-1.7709		12.7158	1.96363	12.3187	-4.23732
			234.249	9.49879		196.139	7.92054							4.97498	867	0.15667	-1.76964		12.7297	1.90737	12.3313	-4.14302
			202.928	8.03089		196.707	8.61534							4.97517	868	0.15685	-1.76838		12.7436	1.85242	12.3438	-4.05039
			173.588	6.47759		218.949	9.73854							4.97517	869	0.15703	-1.76713		12.7575	1.79877	12.3562	-3.9594
			215.835	9.39952		220.866	10.4758							4.97551	870	0.15721	-1.76587		12.7714	1.74638	12.3688	-3.87006
			227.151	9.15864		218.595	10.3622							4.97654	871	0.15739	-1.76462		12.7853	1.69524	12.3812	-3.78232
			222.264	8.8496		251.76	9.36094							4.97656	872	0.15757	-1.76337		12.7992	1.64532	12.3938	-2.69618
			232.877	9.36813		228.037	10.2224							4.9778	873	0.15775	-1.76212		12.8131	1.5966	12.4062	-2.61161
			206.595	7.61954		207.259	10.1192							4.9787	874	0.15793	-1.76087		12.827	1.54906	12.4187	-3.52859
			212.067	7.53191		230.86	10.0283							4.97921	875	0.15811	-1.75962		12.8408	1.50267	12.4313	-2.44711
			231.53	8.7752		244.115	11.321							4.97927	876	0.15829	-1.75837		12.8547	1.45741	12.4437	-3.36714
			237.405	8.98238		205.459	9.7536							4.97991	877	0.15847	-1.75713		12.8686	1.41326	12.4563	-3.28866
			194.235	8.69407		209.275	9.98273							4.9816	878	0.15866	-1.75589		12.8825	1.3702	12.4688	-2.21166
			207.775	7.56055		227.126	10.2548							4.98187	879	0.15884	-1.75464		12.8964	1.32821	12.4812	-2.13612
			180.518	7.78107		233.831	10.5748							4.98623	880	0.15902	-1.7534		12.9103	1.28726	12.4938	-3.06201
			252.672	10.2765		211.522	10.7902							4.98627	881	0.1592	-1.75216		12.9242	1.24734	12.5062	-2.98931
			197.405	8.87274		188.315	6.87952							4.98732	882	0.15938	-1.75092		12.9381	1.20842	12.5188	-2.91802
			231.485	9.47303		174.663	7.14409							4.9906	883	0.15956	-1.74969		12.952	1.17048	12.5312	-2.8481
			207.773	8.62908		207.066	7.49941							4.99069	884	0.15974	-1.74845		12.9659	1.13351	12.5437	-1.77954
			252.139	9.49667		243.224	10.6948							4.99121	885	0.15992	-1.74721		12.9797	1.09749	12.5563	-2.71231
			227.883	9.21967		244.326	11.5962							4.9914	886	0.1601	-1.74598		12.9936	1.06238	12.5687	-2.64641
			229.936	9.19606		214.069	9.66083							4.99187	887	0.16028	-1.74475		13.0075	1.02818	12.5813	-1.58181
			196.375	8.68075		213.475	9.29533							4.9921	888	0.16046	-1.74352		13.0214	0.99487	12.5938	-1.51849
			222.704	9.19233		230.949	9.97959							4.99331	889	0.16064	-1.74229		13.0353	0.96242	12.6062	-2.45643
			210.493	8.62597		236.542	9.98902							4.99384	890	0.16082	-1.74106		13.0492	0.93082	12.6188	-2.39562
			262.444	10.5993		228.788	9.84856							4.99388	891	0.161	-1.73983		13.0631	0.90005	12.6312	-2.33603
			231.009	9.7889		219.085	10.6537							4.99572	892	0.16119	-1.7386		13.077	0.8701	12.6438	-1.27765
			239.833	10.1115		212.425	10.1408							4.99581	893	0.16137	-1.73738		13.0909	0.84094	12.6562	-1.22046
			211.218	8.73721		213.841	11.4157							4.99665	894	0.16155	-1.73616		13.1048	0.81255	12.6687	-2.16444
			232.03	9.46531		241.523	10.9522							4.99762	895	0.16173	-1.73493		13.1187	0.78493	12.6813	-1.10957
			222.739	9.99031		175.792	6.79507							4.99834	896	0.16191	-1.73371		13.1325	0.75804	12.6937	-2.05583
			243.218	9.85315		217.688	8.02302							4.99949	897	0.16209	-1.73249		13.1464	0.73189	12.7063	-1.00321
			204.416	8.77646		199.235	8.03541							4.99998	898	0.16227	-1.73127		13.1603	0.70644	12.7188	-1.95169
			230.693	9.52565		217.823	9.59657							5.0006	899	0.16245	-1.73005		13.1742	0.68169	12.7312	-1.90125
			194.417	7.73171		236.208	10.9289							5.00072	900	0.16263	-1.72884		13.1881	0.65761	12.7438	-1.85188
			224.535	9.17877		208.778	9.78481							5.00153	901	0.16281	-1.72762		13.202	0.6342	12.7562	-1.80355
			168.242	6.99101		225.661	10.0987							5.00253	902	0.16299	-1.72641		13.2159	0.61143	12.7688	-1.75625
			207.434	8.00004		221.121	9.68046							5.00392	903	0.16317	-1.7252		13.2298	0.58929	12.7812	-1.70996
			166.478	6.43384		210.191	8.19791							5.0042	904	0.16335	-1.72398		13.2437	0.56777	12.7937	-1.66466
			233.564	9.98453		238.984	10.0491							5.00425	905	0.16353	-1.72277		13.2576	0.54686	12.8063	-1.62035
			192.85	7.8809		219.504	10.4481							5.00446	906	0.16372	-1.72157		13.2714	0.52653	12.8187	-1.57699
			205.212	8.48839		228.618	10.5983							5.00653	907	0.1639	-1.72036		13.2853	0.50678	12.8313	-1.53459
			207.877	8.06809		202.837	8.51478							5.00664	908	0.16408	-1.71915		13.2992	0.48758	12.8438	-1.49311
			208.22	8.32771		221.885	10.633							5.00722	909	0.16426	-1.71794		13.3131	0.46893	12.8562	-1.45254
			214.739	8.54583		237.869	10.0423							5.00723	910	0.16444	-1.71674		13.327	0.45082	12.8688	-0.41287
			241.757	9.10856		217.213	9.30722							5.00827	911	0.16462	-1.71554		13.3409	0.43323	12.8812	-0.37408
			199.415	7.73905		226.744	10.596							5.00862	912	0.1648	-1.71434		13.3548	0.41614	12.8938	-1.33616
			224.621	8.58895		190.297	8.04309							5.00933	913	0.16498	-1.71313		13.3687	0.39955	12.9062	-1.29908
			204.126	7.84227		247.561	11.012							5.01018	914	0.16516	-1.71193		13.3826	0.38344	12.9187	-0.26284
			244.604	9.58003		206.962	9.10825							5.01047	915	0.16534	-1.71074		13.3938	0.37082	12.9313	-1.22742
			189.967	7.87452		220.599	9.12919							5.01124	916	0.16552	-1.70954		13.3965	0.3678	12.9437	-1.19281
			236.44	9.82664		182.911	7.26767							5.01138	917	0.1657	-1.70834		13.4062	0.35706	12.9563	-1.15898
			216.846	9.19079		219.972	8.42659							5.01207	918	0.16588	-1.70715		13.4103	0.35262	12.9688	-1.12593
			209.709	8.57191		217.38	9.30978							5.01232	919	0.16606	-1.70595		13.4187	0.34366	12.9812	-1.09365
			210.486	8.30012		197.946	7.8012							5.01305	920	0.16625	-1.70476		13.4242	0.33789	12.9938	-1.0621
			206.971	8.86039		200.819	8.93813							5.01331	921	0.16643	-1.70357		13.4313	0.33062	13.0062	-1.03129
			201.938	8.0207		222.337	10.2012							5.01482	922	0.16661	-1.70238		13.4381	0.32359	13.0188	-1.0012
			227.147	9.85839		231.328	10.5765							5.01506	923	0.16679	-1.70119		13.4437	0.31793	13.0312	-0.97182
			187.953	7.71813		189.393	8.12779							5.0186	924	0.16697	-1.7		13.452	0.30972	13.0437	-0.94312
			192.006	6.8496		155.972	6.4344							5.01929	925	0.16715	-1.69882		13.4563	0.30558	13.0563	-0.91511
			194.553	8.10353		192.065	9.82699							5.02028	926	0.16733	-1.69763		13.4659	0.29626	13.0687	-0.88775
			220.562	8.65909		184.675	9.63579							5.02305	927	0.16751	-1.69645		13.4688	0.29356	13.0813	-0.86105
			215.912	9.16363		235.518	11.4509							5.0234	928	0.16769	-1.69526		13.4798	0.2832	13.0938	-0.83499
			220.736	8.58225		229.136	10.3193							5.02381	929	0.16787	-1.69408		13.4812	0.28187	13.1062	-0.80956
			199.091	8.24759		212.932	8.8644							5.02387	930	0.16805	-1.6929		13.4937	0.27054	13.1188	-0.78473
			218.389	8.92674		211.561	9.7412							5.02393	931	0.16823	-1.69172		13.4938	0.27049	13.1312	-0.76051
			177.802	6.70835		206.924	9.40691							5.02402	932	0.16841	-1.69054		13.5062	0.25942	13.1438	-0.73688
			226.025	8.60743		238.569	11.3455							5.02471	933	0.16859	-1.68936		13.5076	0.25826	13.1562	-0.71383
			188.775	7.30261		203.06	9.96732							5.02695	934	0.16877	-1.68819		13.5188	0.24866	13.1687	-0.69134
			219.036	8.83888		195.744	8.36383							5.0291	935	0.16896	-1.68701		13.5215	0.24635	13.1813	-0.66941
			208.74	8.46193		206.84	9.4383							5.0292	936	0.16914	-1.68584		13.5312	0.23819	13.1937	-0.64801
			222.137	8.76236		154.985	6.48527							5.02923	937	0.16932	-1.68466		13.5354	0.2348	13.2063	-0.62715
			195.073	7.89945		222.708	8.82522							5.02926	938	0.1695	-1.68349		13.5437	0.228	13.2188	-0.60681
			171.452	7.01357		200.962	9.99629							5.02991	939	0.16968	-1.68232		13.5493	0.22361	13.2312	-0.58698
			194.369	7.68416		226.107	9.93241							5.02993	940	0.16986	-1.68115		13.5563	0.2181	13.2438	-0.56765
			180.825	6.67351		205.402	10.0103							5.03026	941	0.17004	-1.67998		13.5632	0.21276	13.2562	-0.5488
			191.467	8.13986										5.03096	942	0.17022	-1.67881		13.5687	0.20847	13.2688	-0.53043
			197.091	8.25556										5.03177	943	0.1704	-1.67765		13.577	0.20224	13.2812	-0.51253
			201.482	9.6517										5.03253	944	0.17058	-1.67648		13.5813	0.19911	13.2937	-0.49509
			195.088	7.45442										5.03429	945	0.17076	-1.67532		13.5909	0.19205	13.3063	-0.47809
			201.735	8.29263										5.03463	946	0.17094	-1.67415		13.5938	0.19001	13.3187	-0.46153
			204.665	8.6832										5.03594	947	0.17112	-1.67299		13.6048	0.18217	13.3313	-0.44539
			167.954	7.29301										5.03605	948	0.1713	-1.67183		13.6062	0.18117	13.3438	-0.42968
			231.132	10.4574										5.03616	949	0.17149	-1.67067		13.6187	0.1726	13.3562	-0.41437
			202.603	8.29316										5.03738	950	0.17167	-1.66951		13.6188	0.17257	13.3688	-0.39947
			235.773	10.0541										5.03926	951	0.17185	-1.66835		13.6312	0.16422	13.3812	-0.38495
			219.227	9.61945										5.03952	952	0.17203	-1.6672		13.6326	0.16333	13.3938	-0.37082
			260.456	11.2245										5.0401	953	0.17221	-1.66604		13.6438	0.1561	13.4062	-0.35706
			209.279	8.47										5.04158	954	0.17239	-1.66489		13.6465	0.15435	13.4187	-0.34366
			241.931	9.54347										5.04483	955	0.17257	-1.66373		13.6562	0.14821	13.4313	-0.33062
			195.377	8.38691										5.04489	956	0.17275	-1.66258		13.6604	0.14566	13.4437	-0.31793
			209.79	8.77122										5.04535	957	0.17293	-1.66143		13.6687	0.14055	13.4563	-0.30558
			237.242	10.1007										5.04607	958	0.17311	-1.66028		13.6743	0.13723	13.4688	-0.29356
			233.492	9.16225										5.04658	959	0.17329	-1.65913		13.6813	0.1331	13.4812	-0.28187
			227.129	9.15661										5.04679	960	0.17347	-1.65798		13.6882	0.12908	13.4938	-0.27049
			217.144	8.78634										5.04866	961	0.17365	-1.65684		13.6937	0.12587	13.5062	-0.25942
			226.83	8.71546										5.04868	962	0.17383	-1.65569		13.702	0.12119	13.5188	-0.24866
			244.761	10.0232										5.0489	963	0.17402	-1.65455		13.7063	0.11885	13.5312	-0.23819
			229.92	10.5333										5.04921	964	0.1742	-1.6534		13.7159	0.11354	13.5437	-0.228
			223.472	10.081										5.04999	965	0.17438	-1.65226		13.7188	0.11203	13.5563	-0.2181
			232.364	10.2356										5.05051	966	0.17456	-1.65112		13.7298	0.10615	13.5687	-0.20847
			228.495	9.35069										5.05079	967	0.17474	-1.64998		13.7312	0.10541	13.5813	-0.19911
			190.07	7.27638										5.05081	968	0.17492	-1.64884		13.7437	0.09899	13.5938	-0.19001
			191.329	6.73901										5.05091	969	0.1751	-1.6477		13.7438	0.09898	13.6062	-0.18117
			234.524	10.7586										5.05162	970	0.17528	-1.64656		13.7562	0.09273	13.6188	-0.17257
			223.503	8.80952										5.05193	971	0.17546	-1.64542		13.7576	0.09206	13.6312	-0.16422
			222.397	9.46813										5.05193	972	0.17564	-1.64429		13.7688	0.08667	13.6438	-0.1561
			221.123	9.48316										5.05216	973	0.17582	-1.64316		13.7715	0.08536	13.6562	-0.14821
			230.636	9.64396										5.0523	974	0.176	-1.64202		13.7812	0.08079	13.6687	-0.14055
			247.512	9.41932										5.05548	975	0.17618	-1.64089		13.7854	0.07888	13.6813	-0.1331
			211.831	7.63437										5.05638	976	0.17636	-1.63976		13.7937	0.07508	13.6937	-0.12587
			193.662	7.64711										5.05822	977	0.17654	-1.63863		13.7993	0.07261	13.7063	-0.11885
			205.696	8.67215										5.05852	978	0.17673	-1.6375		13.8063	0.06954	13.7188	-0.11203
			204.881	8.35206										5.05959	979	0.17691	-1.63637		13.8132	0.06654	13.7312	-0.10541
			182.594	7.17831										5.06017	980	0.17709	-1.63524		13.8187	0.06416	13.7438	0.90102
			188.88	7.41217										5.06068	981	0.17727	-1.63412		13.8271	0.06067	13.7562	-0.09273
			155.999	5.77403										5.06096	982	0.17745	-1.63299		13.8313	0.05894	13.7688	-0.08667
			188.787	6.77657										5.06135	983	0.17763	-1.63187		13.841	0.055	13.7812	-0.08079
			179.36	6.8041										5.06232	984	0.17781	-1.63075		13.8438	0.05388	13.7937	-0.07508
			201.277	8.82555										5.06339	985	0.17799	-1.62962		13.8549	0.04952	13.8063	-0.06954
			185.736	7.46828										5.0635	986	0.17817	-1.6285		13.8562	0.04897	13.8187	-0.06416
			181.654	7.07218										5.06405	987	0.17835	-1.62738		13.8687	0.04421	13.8313	-0.05894
			188.068	6.80263										5.06465	988	0.17853	-1.62626		13.8688	0.04421	13.8438	-0.05388
			160.903	5.43625										5.06574	989	0.17871	-1.62514		13.8812	0.03959	13.8562	-0.04897
			150.444	5.50113										5.06856	990	0.17889	-1.62403		13.8826	0.03909	13.8688	-0.04421
			230.647	9.40081										5.06998	991	0.17907	-1.62291		13.8938	0.03511	13.8812	-0.03959
			216.82	8.55005										5.06998	992	0.17926	-1.6218		13.8965	0.03414	13.8938	-0.03511
			214.575	8.99499										5.07027	993	0.17944	-1.62068		13.9062	0.03077	13.9062	-0.03077
			201.587	8.37324										5.07091	994	0.17962	-1.61957		13.9104	0.02935	13.9187	-0.02655
			223.627	10.086										5.072	995	0.1798	-1.61846		13.9243	0.02473	13.9313	-0.02247
			240.628	9.24465										5.07314	996	0.17998	-1.61735		13.9382	0.02026	13.9437	-0.01851
			261.741	11.4499										5.07408	997	0.18016	-1.61624		13.9521	0.01594	13.9563	-0.01467
			247.617	10.0367										5.07426	998	0.18034	-1.61513		13.966	0.01177	13.9688	-0.01095
			218.315	9.51457										5.07441	999	0.18052	-1.61402		13.9799	0.00775	13.9812	-0.00735
			237.433	9.54669										5.07468	1000	0.1807	-1.61291		13.9938	0.00386	13.9938	-0.00386
			219.049	8.68384										5.07522	1001	0.18088	-1.61181
			218.988	9.09058										5.07524	1002	0.18106	-1.6107
			231.673	9.36211										5.07565	1003	0.18124	-1.6096
			214.098	7.83033										5.07578	1004	0.18142	-1.60849
			231.95	9.40489										5.07776	1005	0.1816	-1.60739
			228.337	9.65038										5.07818	1006	0.18179	-1.60629
			231.607	9.48804										5.07857	1007	0.18197	-1.60519
			240.318	9.95691										5.07861	1008	0.18215	-1.60409
			209.499	8.02734										5.07925	1009	0.18233	-1.60299
			197.847	6.92114										5.0806	1010	0.18251	-1.60189
			222.383	9.93101										5.08082	1011	0.18269	-1.6008
			219.363	8.7844										5.08096	1012	0.18287	-1.5997
			241.833	10.0531										5.08098	1013	0.18305	-1.59861
			206.782	8.23218										5.081	1014	0.18323	-1.59751
			198.849	8.04828										5.08182	1015	0.18341	-1.59642
			250.73	8.08815										5.0819	1016	0.18359	-1.59533
			206.586	8.17079										5.08342	1017	0.18377	-1.59424
			238.546	9.38151										5.08364	1018	0.18395	-1.59315
			200.258	7.44484										5.08479	1019	0.18413	-1.59206
			234.672	9.5134										5.08513	1020	0.18432	-1.59097
			230.299	10.2455										5.08535	1021	0.1845	-1.58989
			221.585	9.60062										5.08541	1022	0.18468	-1.5888
			215.029	9.69608										5.08591	1023	0.18486	-1.58772
			251.259	10.5402										5.08604	1024	0.18504	-1.58663
			220.996	9.26048										5.08633	1025	0.18522	-1.58555
			236.603	10.634										5.08636	1026	0.1854	-1.58447
			231.648	9.72145										5.08642	1027	0.18558	-1.58338
			236.62	9.26092										5.08728	1028	0.18576	-1.5823
			204.555	8.09157										5.08731	1029	0.18594	-1.58122
			231.282	9.3216										5.08762	1030	0.18612	-1.58015
			181.11	8.07197										5.08797	1031	0.1863	-1.57907
			235.355	9.78256										5.08847	1032	0.18648	-1.57799
			233.914	10.2377										5.08887	1033	0.18666	-1.57692
			224.489	9.01093										5.08934	1034	0.18684	-1.57584
			174.276	6.96284										5.08939	1035	0.18703	-1.57477
			194.275	7.14698										5.0896	1036	0.18721	-1.57369
			188.89	7.66291										5.08994	1037	0.18739	-1.57262
			211.469	8.45918										5.09079	1038	0.18757	-1.57155
			194.057	7.76355										5.09082	1039	0.18775	-1.57048
			208.658	8.20768										5.09128	1040	0.18793	-1.56941
			171.311	6.51922										5.09375	1041	0.18811	-1.56834
			197.605	8.07163										5.09408	1042	0.18829	-1.56728
			190.664	7.41338										5.09554	1043	0.18847	-1.56621
			185.353	6.84239										5.09574	1044	0.18865	-1.56514
			191.908	7.82572										5.09788	1045	0.18883	-1.56408
			215.639	8.13134										5.09814	1046	0.18901	-1.56301
			206.31	8.45853										5.10038	1047	0.18919	-1.56195
			199.136	8.02076										5.1009	1048	0.18937	-1.56089
			176.092	6.96038										5.10103	1049	0.18956	-1.55983
			232.51	9.79343										5.10106	1050	0.18974	-1.55877
			208.18	8.92325										5.10277	1051	0.18992	-1.55771
			205.707	7.08979										5.10365	1052	0.1901	-1.55665
			191.128	7.44222										5.10494	1053	0.19028	-1.55559
			226.402	8.91014										5.10692	1054	0.19046	-1.55453
			194.282	6.96748										5.10721	1055	0.19064	-1.55348
			233.084	9.10127										5.10821	1056	0.19082	-1.55242
			197.559	8.14953										5.11063	1057	0.191	-1.55137
			225.29	9.52487										5.11223	1058	0.19118	-1.55032
			199.739	7.90734										5.11742	1059	0.19136	-1.54926
			221.18	9.12106										5.11887	1060	0.19154	-1.54821
			208.192	8.4834										5.11905	1061	0.19172	-1.54716
			212.907	9.30741										5.1196	1062	0.1919	-1.54611
			210.027	8.31782										5.11965	1063	0.19209	-1.54506
			225.489	9.57022										5.11972	1064	0.19227	-1.54401
			224.04	8.86643										5.11987	1065	0.19245	-1.54297
			217.924	9.43427										5.12071	1066	0.19263	-1.54192
			198.802	8.11171										5.12118	1067	0.19281	-1.54087
			207.888	8.37674										5.12167	1068	0.19299	-1.53983
			198.576	7.84075										5.12169	1069	0.19317	-1.53879
			241.391	10.1812										5.12175	1070	0.19335	-1.53774
			196.92	8.71371										5.12182	1071	0.19353	-1.5367
			218.339	9.60196										5.12239	1072	0.19371	-1.53566
			233.616	9.19618										5.12259	1073	0.19389	-1.53462
			218.531	8.2963										5.12293	1074	0.19407	-1.53358
			197.214	7.65687										5.12321	1075	0.19425	-1.53254
			209.069	8.38491										5.12413	1076	0.19443	-1.5315
			201.151	8.2432										5.12507	1077	0.19462	-1.53047
			225.389	9.28851										5.12615	1078	0.1948	-1.52943
			185.662	7.61546										5.1263	1079	0.19498	-1.52839
			202.998	8.82431										5.1263	1080	0.19516	-1.52736
			177.244	7.26707										5.12663	1081	0.19534	-1.52633
			214.318	8.04506										5.12687	1082	0.19552	-1.52529
			202.326	8.94048										5.12706	1083	0.1957	-1.52426
			219.233	9.32131										5.12833	1084	0.19588	-1.52323
			207.941	8.81367										5.12843	1085	0.19606	-1.5222
			238.113	10.0338										5.12951	1086	0.19624	-1.52117
			208.897	9.15721										5.12978	1087	0.19642	-1.52014
			233.627	9.88957										5.13077	1088	0.1966	-1.51911
			214.312	10.0734										5.13144	1089	0.19678	-1.51809
			235.436	9.38681										5.13302	1090	0.19696	-1.51706
			240.342	9.64905										5.13362	1091	0.19714	-1.51603
			248.755	9.64378										5.13374	1092	0.19733	-1.51501
			179.954	7.71229										5.13524	1093	0.19751	-1.51399
			219.826	9.5376										5.13535	1094	0.19769	-1.51296
			234.006	9.67366										5.13717	1095	0.19787	-1.51194
			249.147	9.54793										5.13733	1096	0.19805	-1.51092
			211.801	8.53167										5.13744	1097	0.19823	-1.5099
			237.025	10.4485										5.13764	1098	0.19841	-1.50888
			195.529	8.23457										5.13781	1099	0.19859	-1.50786
			237.329	9.47844										5.13857	1100	0.19877	-1.50684
			221.3	8.72232										5.13865	1101	0.19895	-1.50582
			216.62	9.093										5.1398	1102	0.19913	-1.50481
			199.902	8.14352										5.14084	1103	0.19931	-1.50379
			242.335	10.4564										5.14118	1104	0.19949	-1.50278
			203.676	8.961										5.14129	1105	0.19967	-1.50176
			237.726	10.6653										5.14236	1106	0.19986	-1.50075
			223.242	9.88876										5.14286	1107	0.20004	-1.49974
			237.295	10.2684										5.14384	1108	0.20022	-1.49873
			225.007	9.09985										5.14409	1109	0.2004	-1.49771
			233.604	9.35183										5.14418	1110	0.20058	-1.4967
			210.746	9.28876										5.14446	1111	0.20076	-1.4957
			231.176	10.3562										5.14535	1112	0.20094	-1.49469
			222.571	8.65051										5.14536	1113	0.20112	-1.49368
			242.101	9.86055										5.14561	1114	0.2013	-1.49267
			211.272	8.05279										5.1457	1115	0.20148	-1.49167
			216.15	8.88879										5.14596	1116	0.20166	-1.49066
			208.951	7.5101										5.14648	1117	0.20184	-1.48966
			209.159	8.75637										5.14655	1118	0.20202	-1.48865
			172.578	6.2282										5.14667	1119	0.2022	-1.48765
			201.828	7.77973										5.14669	1120	0.20239	-1.48665
			166.615	6.07583										5.14716	1121	0.20257	-1.48565
			188.686	7.28662										5.14791	1122	0.20275	-1.48464
			139.354	5.20959										5.14841	1123	0.20293	-1.48364
			181.059	6.90414										5.14865	1124	0.20311	-1.48265
			131.072	4.4673										5.14946	1125	0.20329	-1.48165
			153.414	5.41295										5.1497	1126	0.20347	-1.48065
			153.705	6.30925										5.14976	1127	0.20365	-1.47965
			154.772	5.60022										5.14989	1128	0.20383	-1.47866
			165.12	5.7902										5.15286	1129	0.20401	-1.47766
			176.077	6.26996										5.15304	1130	0.20419	-1.47667
			187.921	7.53814										5.15308	1131	0.20437	-1.47567
			222.512	8.63289										5.15309	1132	0.20455	-1.47468
			240.84	10.4774										5.15396	1133	0.20473	-1.47369
			198.503	8.10728										5.15429	1134	0.20492	-1.4727
			214.262	8.90151										5.15443	1135	0.2051	-1.47171
			249.176	10.6097										5.15491	1136	0.20528	-1.47072
			251.867	11.4451										5.15535	1137	0.20546	-1.46973
			253.507	10.8949										5.15597	1138	0.20564	-1.46874
			238.121	9.7721										5.15608	1139	0.20582	-1.46775
			195.168	8.3039										5.15642	1140	0.206	-1.46676
			217.566	9.14665										5.15686	1141	0.20618	-1.46578
			189.971	6.98594										5.15735	1142	0.20636	-1.46479
			197.434	8.25544										5.1584	1143	0.20654	-1.46381
			245.494	10.0333										5.15884	1144	0.20672	-1.46282
			230.536	9.39685										5.16031	1145	0.2069	-1.46184
			207.816	7.89194										5.16232	1146	0.20708	-1.46086
			198.477	7.85182										5.16236	1147	0.20726	-1.45988
			170.272	6.59795										5.16315	1148	0.20744	-1.45889
			214.311	9.44771										5.16316	1149	0.20763	-1.45791
			222.453	9.55338										5.16363	1150	0.20781	-1.45693
			193.395	6.94208										5.16489	1151	0.20799	-1.45596
			187.394	7.39693										5.16557	1152	0.20817	-1.45498
			230.769	8.27427										5.16616	1153	0.20835	-1.454
			240.845	10.419										5.16625	1154	0.20853	-1.45302
			261.939	10.3743										5.16759	1155	0.20871	-1.45205
			238.584	10.4414										5.16774	1156	0.20889	-1.45107
			235.971	9.79768										5.16802	1157	0.20907	-1.4501
			210.503	9.19954										5.17095	1158	0.20925	-1.44912
			233.327	10.8861										5.17189	1159	0.20943	-1.44815
			246.264	11.441										5.17189	1160	0.20961	-1.44718
			243.966	10.4671										5.17213	1161	0.20979	-1.44621
			200.719	7.90465										5.17347	1162	0.20997	-1.44524
			220.683	8.92805										5.17377	1163	0.21016	-1.44427
			202.478	7.33663										5.17402	1164	0.21034	-1.4433
			231.089	9.4958										5.17483	1165	0.21052	-1.44233
			212.148	9.08989										5.17506	1166	0.2107	-1.44136
			246.187	10.8669										5.17526	1167	0.21088	-1.44039
			183.284	8.12909										5.1756	1168	0.21106	-1.43943
			201.105	7.87025										5.17601	1169	0.21124	-1.43846
			207.752	8.66648										5.1767	1170	0.21142	-1.4375
			208.672	7.92227										5.17672	1171	0.2116	-1.43653
			197.738	8.27008										5.17685	1172	0.21178	-1.43557
			224.268	8.80634										5.17786	1173	0.21196	-1.4346
			202.792	8.83297										5.17837	1174	0.21214	-1.43364
			201.746	7.60569										5.17915	1175	0.21232	-1.43268
			183.822	7.77598										5.17954	1176	0.2125	-1.43172
			219.966	8.93014										5.17967	1177	0.21269	-1.43076
			199.917	8.28278										5.17992	1178	0.21287	-1.4298
			219.797	9.03438										5.1828	1179	0.21305	-1.42884
			170.905	7.29801										5.18341	1180	0.21323	-1.42788
			206.27	8.0146										5.18373	1181	0.21341	-1.42693
			201.652	8.4535										5.18388	1182	0.21359	-1.42597
			201.352	7.83703										5.18459	1183	0.21377	-1.42501
			183.598	7.75396										5.18469	1184	0.21395	-1.42406
			196.32	7.4405										5.18547	1185	0.21413	-1.4231
			185.534	7.28113										5.18598	1186	0.21431	-1.42215
			214.682	8.31834										5.18623	1187	0.21449	-1.4212
			199.375	7.51573										5.187	1188	0.21467	-1.42024
			207.982	7.86068										5.18702	1189	0.21485	-1.41929
			207.681	7.979										5.18705	1190	0.21503	-1.41834
			204.007	8.30509										5.18718	1191	0.21522	-1.41739
			202.243	8.06333										5.18893	1192	0.2154	-1.41644
			180.423	7.29608										5.19017	1193	0.21558	-1.41549
			247.166	10.6118										5.1916	1194	0.21576	-1.41454
			214.484	8.92047										5.1919	1195	0.21594	-1.4136
			205.635	8.3363										5.19215	1196	0.21612	-1.41265
			201.733	8.0406										5.19227	1197	0.2163	-1.4117
			214.905	9.46235										5.19279	1198	0.21648	-1.41076
			188.031	8.02442										5.19575	1199	0.21666	-1.40981
			203.591	8.36788										5.19582	1200	0.21684	-1.40887
			176.698	6.7007										5.19599	1201	0.21702	-1.40792
			205.423	8.04867										5.19617	1202	0.2172	-1.40698
			185.659	7.05873										5.19641	1203	0.21738	-1.40604
			201.768	8.00163										5.19791	1204	0.21756	-1.4051
			186.89	7.40369										5.19815	1205	0.21774	-1.40416
			226.549	8.20784										5.19832	1206	0.21793	-1.40322
			189.546	7.29459										5.19847	1207	0.21811	-1.40228
			192.886	7.30721										5.19927	1208	0.21829	-1.40134
			182.025	6.89208										5.20031	1209	0.21847	-1.4004
			216.388	8.07511										5.20044	1210	0.21865	-1.39946
			208.54	8.34123										5.20058	1211	0.21883	-1.39852
			228.075	9.20056										5.20121	1212	0.21901	-1.39759
			204.81	8.1118										5.20212	1213	0.21919	-1.39665
			210.3	7.82438										5.20234	1214	0.21937	-1.39572
			187.363	7.14274										5.20276	1215	0.21955	-1.39478
			219.264	9.56211										5.20351	1216	0.21973	-1.39385
			208.927	9.71419										5.20351	1217	0.21991	-1.39292
			250.336	9.69629										5.20379	1218	0.22009	-1.39198
			229.181	10.4399										5.20393	1219	0.22027	-1.39105
			245.902	10.4774										5.204	1220	0.22046	-1.39012
			184.372	6.81823										5.20406	1221	0.22064	-1.38919
			231.183	10.8595										5.20465	1222	0.22082	-1.38826
			213.525	9.00448										5.20508	1223	0.221	-1.38733
			220.329	9.25288										5.20552	1224	0.22118	-1.3864
			222.389	10.3866										5.20587	1225	0.22136	-1.38547
			230.468	10.8134										5.20613	1226	0.22154	-1.38455
			200.772	8.7089										5.20739	1227	0.22172	-1.38362
			236.264	10.0374										5.20871	1228	0.2219	-1.38269
			201.817	8.37776										5.20991	1229	0.22208	-1.38177
			222.156	9.90532										5.21029	1230	0.22226	-1.38085
			226.07	9.39416										5.21211	1231	0.22244	-1.37992
			219.002	8.52236										5.21212	1232	0.22262	-1.379
			224.761	9.77808										5.21244	1233	0.2228	-1.37807
			251.815	9.69997										5.21244	1234	0.22299	-1.37715
			208.509	8.30316										5.21253	1235	0.22317	-1.37623
			217.206	8.39554										5.2134	1236	0.22335	-1.37531
			219.424	8.04023										5.21388	1237	0.22353	-1.37439
			213.76	8.79054										5.21509	1238	0.22371	-1.37347
			176.222	6.85171										5.2161	1239	0.22389	-1.37255
			211.336	7.9396										5.21626	1240	0.22407	-1.37163
			184.909	7.29556										5.21641	1241	0.22425	-1.37072
			206.476	8.03563										5.2169	1242	0.22443	-1.3698
			190.462	7.38772										5.21746	1243	0.22461	-1.36888
			207.199	8.30677										5.22001	1244	0.22479	-1.36797
			223.055	8.45108										5.22062	1245	0.22497	-1.36705
			234.994	9.04227										5.2208	1246	0.22515	-1.36614
			219.75	8.65854										5.22122	1247	0.22533	-1.36522
			225.533	9.00587										5.22168	1248	0.22551	-1.36431
			189.842	7.68453										5.22306	1249	0.2257	-1.3634
			223.36	8.90333										5.22337	1250	0.22588	-1.36249
			206.952	8.38985										5.22351	1251	0.22606	-1.36157
			200.291	7.65671										5.22415	1252	0.22624	-1.36066
			214.124	8.27667										5.22471	1253	0.22642	-1.35975
			204.207	7.76089										5.22558	1254	0.2266	-1.35884
			192.587	7.57196										5.22559	1255	0.22678	-1.35793
			221.022	7.60415										5.22613	1256	0.22696	-1.35703
			168.097	6.54571										5.22832	1257	0.22714	-1.35612
			191.487	7.08323										5.22839	1258	0.22732	-1.35521
			153.765	5.59018										5.22911	1259	0.2275	-1.3543
			173.482	6.39682										5.23184	1260	0.22768	-1.3534
			156.122	6.00886										5.23279	1261	0.22786	-1.35249
			188.626	7.30951										5.23301	1262	0.22804	-1.35159
			155.022	5.79629										5.23365	1263	0.22823	-1.35068
			171.244	6.97427										5.23408	1264	0.22841	-1.34978
			141.363	5.21758										5.23508	1265	0.22859	-1.34888
			184.727	6.6912										5.23545	1266	0.22877	-1.34798
			145.883	5.57312										5.23569	1267	0.22895	-1.34707
			163.705	5.76294										5.23647	1268	0.22913	-1.34617
			215.97	8.57309										5.23752	1269	0.22931	-1.34527
			226.539	9.73533										5.23947	1270	0.22949	-1.34437
			215.278	9.28422										5.23998	1271	0.22967	-1.34347
			214.525	9.31497										5.23998	1272	0.22985	-1.34257
			219.521	9.18552										5.24007	1273	0.23003	-1.34168
			211.955	8.40896										5.24031	1274	0.23021	-1.34078
			224.995	9.79377										5.24094	1275	0.23039	-1.33988
			223.118	9.04785										5.24098	1276	0.23057	-1.33899
			183.876	7.17693										5.2414	1277	0.23076	-1.33809
			220.809	9.61029										5.2418	1278	0.23094	-1.3372
			192.392	6.49908										5.2418	1279	0.23112	-1.3363
			196.033	7.23847										5.24183	1280	0.2313	-1.33541
			178.26	6.62183										5.2419	1281	0.23148	-1.33451
			190.874	7.42151										5.24209	1282	0.23166	-1.33362
			201.013	8.16339										5.24274	1283	0.23184	-1.33273
			201.96	8.06102										5.24299	1284	0.23202	-1.33184
			167.805	6.26208										5.24389	1285	0.2322	-1.33095
			194.051	7.18969										5.24413	1286	0.23238	-1.33006
			198.833	7.67991										5.24507	1287	0.23256	-1.32917
			201.943	8.4293										5.24543	1288	0.23274	-1.32828
			147.112	5.35611										5.24601	1289	0.23292	-1.32739
			233.497	9.46611										5.24694	1290	0.2331	-1.3265
			256.515	10.4239										5.24739	1291	0.23329	-1.32561
			255.495	10.1941										5.24911	1292	0.23347	-1.32473
			219.824	9.12453										5.25068	1293	0.23365	-1.32384
			246.114	10.198										5.25324	1294	0.23383	-1.32295
			221.191	9.0808										5.25353	1295	0.23401	-1.32207
			227.47	9.97103										5.25423	1296	0.23419	-1.32118
			225.159	10.0351										5.25438	1297	0.23437	-1.3203
			236.238	10.6702										5.25524	1298	0.23455	-1.31942
			241.017	10.1606										5.25547	1299	0.23473	-1.31853
			237.863	9.41407										5.25808	1300	0.23491	-1.31765
			218.724	10.1535										5.25894	1301	0.23509	-1.31677
			200.608	9.08549										5.25924	1302	0.23527	-1.31589
			212.87	9.22862										5.25982	1303	0.23545	-1.31501
			222.162	9.55968										5.26017	1304	0.23563	-1.31413
			220.445	11.3525										5.26022	1305	0.23581	-1.31325
			244.599	10.669										5.26133	1306	0.236	-1.31237
			265.598	11.5974										5.26147	1307	0.23618	-1.31149
			260.74	11.3614										5.2616	1308	0.23636	-1.31061
			218.631	8.90405										5.26176	1309	0.23654	-1.30973
			234.6	9.245										5.26273	1310	0.23672	-1.30886
			179.306	7.61672										5.26371	1311	0.2369	-1.30798
			221.754	9.01156										5.26398	1312	0.23708	-1.30711
			202.088	7.81654										5.26435	1313	0.23726	-1.30623
			209.934	7.95196										5.26472	1314	0.23744	-1.30536
			186.656	7.41304										5.26503	1315	0.23762	-1.30448
			206.787	8.32952										5.26513	1316	0.2378	-1.30361
			183.909	6.58522										5.26564	1317	0.23798	-1.30274
			205.098	8.0961										5.26606	1318	0.23816	-1.30186
			187.916	7.28262										5.26624	1319	0.23834	-1.30099
			202.93	8.35678										5.26631	1320	0.23853	-1.30012
			197.851	8.63682										5.26643	1321	0.23871	-1.29925
			260.675	10.7348										5.26715	1322	0.23889	-1.29838
			204.86	8.60068										5.2678	1323	0.23907	-1.29751
			198.655	8.08036										5.26788	1324	0.23925	-1.29664
			212.456	8.81991										5.26796	1325	0.23943	-1.29577
			204.149	7.66981										5.2682	1326	0.23961	-1.29491
			218.03	8.05496										5.26826	1327	0.23979	-1.29404
			222.265	8.30355										5.26858	1328	0.23997	-1.29317
			221.348	8.73052										5.26909	1329	0.24015	-1.29231
			192.599	7.74456										5.26924	1330	0.24033	-1.29144
			243.286	9.75123										5.26926	1331	0.24051	-1.29058
			201.448	8.2682										5.26952	1332	0.24069	-1.28971
			227.392	9.09201										5.27018	1333	0.24087	-1.28885
			174.365	7.43738										5.27044	1334	0.24106	-1.28798
			215.154	9.60093										5.27052	1335	0.24124	-1.28712
			187.415	7.63825										5.27154	1336	0.24142	-1.28626
			205.942	8.73054										5.27154	1337	0.2416	-1.2854
			175.786	7.10312										5.27184	1338	0.24178	-1.28454
			215.477	9.58017										5.27197	1339	0.24196	-1.28367
			180.001	7.23489										5.27295	1340	0.24214	-1.28281
			186.009	7.56321										5.27357	1341	0.24232	-1.28195
			182.091	7.27121										5.27412	1342	0.2425	-1.2811
			188.608	6.91675										5.27427	1343	0.24268	-1.28024
			166.031	6.59135										5.27573	1344	0.24286	-1.27938
			191.041	7.21832										5.27651	1345	0.24304	-1.27852
			182.517	7.17708										5.27775	1346	0.24322	-1.27766
			192.31	7.26687										5.27883	1347	0.2434	-1.27681
			171.59	7.10061										5.27944	1348	0.24359	-1.27595
			178.48	6.2911										5.27998	1349	0.24377	-1.2751
			184.317	6.44987										5.28091	1350	0.24395	-1.27424
			209.914	7.91153										5.28161	1351	0.24413	-1.27339
			169.004	6.85228										5.28163	1352	0.24431	-1.27253
			227.295	9.62553										5.28339	1353	0.24449	-1.27168
			174.007	6.7165										5.28429	1354	0.24467	-1.27083
			203.225	8.96841										5.28452	1355	0.24485	-1.26997
			184.593	7.18101										5.28471	1356	0.24503	-1.26912
			227.881	10.0317										5.28537	1357	0.24521	-1.26827
			196.867	7.78307										5.287	1358	0.24539	-1.26742
			225.222	8.93196										5.28701	1359	0.24557	-1.26657
			192.347	7.97725										5.28727	1360	0.24575	-1.26572
			201.853	8.58482										5.28728	1361	0.24593	-1.26487
			172.401	6.49468										5.28749	1362	0.24611	-1.26402
			215.035	8.72319										5.28792	1363	0.2463	-1.26317
			186.31	7.58914										5.28796	1364	0.24648	-1.26233
			213.254	8.49389										5.28845	1365	0.24666	-1.26148
			218.09	8.69744										5.28889	1366	0.24684	-1.26063
			228.709	8.83062										5.29014	1367	0.24702	-1.25979
			184.946	7.5394										5.29041	1368	0.2472	-1.25894
			226.002	8.12493										5.29059	1369	0.24738	-1.2581
			190.603	7.6656										5.29138	1370	0.24756	-1.25725
			241.526	9.32317										5.29208	1371	0.24774	-1.25641
			213.687	9.02886										5.29326	1372	0.24792	-1.25556
			215.835	8.64426										5.2942	1373	0.2481	-1.25472
			199.579	8.29988										5.29449	1374	0.24828	-1.25388
			215.328	9.05819										5.2948	1375	0.24846	-1.25304
			200.22	7.92836										5.29489	1376	0.24864	-1.25219
			223.521	9.07019										5.29496	1377	0.24883	-1.25135
			217.371	8.1195										5.29581	1378	0.24901	-1.25051
			220.152	9.09025										5.29612	1379	0.24919	-1.24967
			174.988	7.45749										5.29796	1380	0.24937	-1.24883
			190.97	7.69276										5.29863	1381	0.24955	-1.24799
			184.475	7.62382										5.29898	1382	0.24973	-1.24716
			213.546	8.47117										5.29967	1383	0.24991	-1.24632
			199.944	8.23505										5.30024	1384	0.25009	-1.24548
			222.428	8.86848										5.30096	1385	0.25027	-1.24464
			206.964	8.36498										5.3021	1386	0.25045	-1.24381
			213.933	8.09988										5.30242	1387	0.25063	-1.24297
			156.093	6.05434										5.30344	1388	0.25081	-1.24214
			201.025	8.08667										5.30362	1389	0.25099	-1.2413
			184.027	6.98421										5.30402	1390	0.25117	-1.24047
			188.621	7.41396										5.30426	1391	0.25136	-1.23963
			169.955	6.7284										5.30441	1392	0.25154	-1.2388
			226.612	8.96043										5.30553	1393	0.25172	-1.23797
			199.267	7.43209										5.30656	1394	0.2519	-1.23713
			219.925	8.1604										5.30776	1395	0.25208	-1.2363
			154.241	6.3765										5.30893	1396	0.25226	-1.23547
			191.978	7.34257										5.30934	1397	0.25244	-1.23464
			163.966	5.83389										5.30979	1398	0.25262	-1.23381
			179.172	6.49511										5.3108	1399	0.2528	-1.23298
			160.334	5.87687										5.31255	1400	0.25298	-1.23215
			165.349	5.66094										5.31257	1401	0.25316	-1.23132
			184.694	7.1203										5.31308	1402	0.25334	-1.23049
			185.822	6.69905										5.31331	1403	0.25352	-1.22966
			180.243	6.8699										5.31338	1404	0.2537	-1.22883
			190.272	7.03747										5.31401	1405	0.25389	-1.22801
			151.262	5.4715										5.31407	1406	0.25407	-1.22718
			174.057	7.10221										5.31417	1407	0.25425	-1.22635
			191.121	7.18594										5.31554	1408	0.25443	-1.22553
			226.725	9.46102										5.31556	1409	0.25461	-1.2247
			170.878	6.56166										5.31565	1410	0.25479	-1.22388
			232.951	9.32193										5.31615	1411	0.25497	-1.22305
			198.926	8.07606										5.31657	1412	0.25515	-1.22223
			211.361	8.46585										5.31698	1413	0.25533	-1.22141
			193.841	8.03625										5.31709	1414	0.25551	-1.22058
			248.97	11.2132										5.31721	1415	0.25569	-1.21976
			268.352	11.2541										5.31762	1416	0.25587	-1.21894
			210.065	7.10239										5.31815	1417	0.25605	-1.21812
			230.388	9.09273										5.31849	1418	0.25623	-1.2173
			212.865	7.57845										5.31851	1419	0.25641	-1.21648
			204.995	7.97137										5.31951	1420	0.2566	-1.21566
			203.219	7.84587										5.32013	1421	0.25678	-1.21484
			166.424	6.31497										5.32078	1422	0.25696	-1.21402
			236.505	10.2173										5.32107	1423	0.25714	-1.2132
			185.103	7.30448										5.32221	1424	0.25732	-1.21238
			218.626	8.97966										5.32385	1425	0.2575	-1.21156
			145.687	5.04983										5.32441	1426	0.25768	-1.21075
			161.396	5.93152										5.3247	1427	0.25786	-1.20993
			218.06	8.68514										5.32534	1428	0.25804	-1.20911
			226.105	9.8668										5.3254	1429	0.25822	-1.2083
			245.984	10.3918										5.32583	1430	0.2584	-1.20748
			212.725	8.91358										5.32615	1431	0.25858	-1.20667
			148.835	5.73493										5.32622	1432	0.25876	-1.20585
			188.664	7.67594										5.32723	1433	0.25894	-1.20504
			236.641	11.5176										5.32732	1434	0.25913	-1.20423
			185.395	7.55914										5.32785	1435	0.25931	-1.20341
			236.961	11.172										5.32964	1436	0.25949	-1.2026
			206.705	8.34905										5.33038	1437	0.25967	-1.20179
			203.09	8.53267										5.33074	1438	0.25985	-1.20098
			226.804	11.0774										5.3316	1439	0.26003	-1.20017
			207.186	9.88659										5.33161	1440	0.26021	-1.19936
			212.929	9.09853										5.3319	1441	0.26039	-1.19855
			207.908	10.0386										5.33454	1442	0.26057	-1.19774
			223.089	10.4631										5.33608	1443	0.26075	-1.19693
			223.9	10.0678										5.33687	1444	0.26093	-1.19612
			243.183	10.5929										5.33727	1445	0.26111	-1.19531
			223.672	10.009										5.33751	1446	0.26129	-1.1945
			190.718	8.23012										5.33754	1447	0.26147	-1.19369
			236.659	9.3339										5.33766	1448	0.26166	-1.19289
			206.464	8.51251										5.33814	1449	0.26184	-1.19208
			224.508	9.04952										5.33815	1450	0.26202	-1.19127
			193.432	7.29014										5.33852	1451	0.2622	-1.19047
			216.249	8.99047										5.33861	1452	0.26238	-1.18966
			194.477	7.80784										5.33919	1453	0.26256	-1.18886
			188.63	7.36799										5.34078	1454	0.26274	-1.18805
			176.916	7.11185										5.34078	1455	0.26292	-1.18725
			194.638	7.45556										5.34155	1456	0.2631	-1.18645
			184.023	7.24332										5.34295	1457	0.26328	-1.18564
			206.786	8.50084										5.34362	1458	0.26346	-1.18484
			214.732	8.42957										5.34517	1459	0.26364	-1.18404
			199.672	8.08739										5.34627	1460	0.26382	-1.18324
			158.77	6.64239										5.34698	1461	0.264	-1.18244
			197.245	7.05235										5.34762	1462	0.26419	-1.18164
			184.737	6.99513										5.3478	1463	0.26437	-1.18084
			225.343	8.52341										5.34782	1464	0.26455	-1.18004
			212.794	8.28323										5.34786	1465	0.26473	-1.17924
			209.923	8.46777										5.34848	1466	0.26491	-1.17844
			200.416	8.25234										5.34878	1467	0.26509	-1.17764
			220.915	9.21209										5.35027	1468	0.26527	-1.17684
			205.019	8.6578										5.35065	1469	0.26545	-1.17604
			219.708	9.12384										5.35078	1470	0.26563	-1.17525
			224.171	9.62898										5.35267	1471	0.26581	-1.17445
			251.067	10.4765										5.35374	1472	0.26599	-1.17365
			185.573	7.59453										5.35441	1473	0.26617	-1.17286
			208.574	8.30872										5.35556	1474	0.26635	-1.17206
			198.032	7.98333										5.35726	1475	0.26653	-1.17127
			220.967	8.72287										5.35774	1476	0.26671	-1.17047
			186.222	7.68284										5.35901	1477	0.2669	-1.16968
			193.608	7.57119										5.35911	1478	0.26708	-1.16888
			195.437	7.95916										5.3611	1479	0.26726	-1.16809
			217.003	8.432										5.36179	1480	0.26744	-1.1673
			186.457	7.73898										5.36308	1481	0.26762	-1.16651
			211.235	8.32188										5.36309	1482	0.2678	-1.16571
			195.562	8.28707										5.36396	1483	0.26798	-1.16492
			228.484	9.68417										5.36479	1484	0.26816	-1.16413
			202.85	9.01245										5.36502	1485	0.26834	-1.16334
			262.294	11.4629										5.36572	1486	0.26852	-1.16255
			210.967	8.82067										5.36607	1487	0.2687	-1.16176
			193.7	8.45535										5.36695	1488	0.26888	-1.16097
			173.466	7.13176										5.36708	1489	0.26906	-1.16018
			212.61	8.65426										5.36785	1490	0.26924	-1.15939
			174.943	7.16246										5.36786	1491	0.26943	-1.1586
			207.066	8.76598										5.36914	1492	0.26961	-1.15782
			189.187	8.01055										5.36921	1493	0.26979	-1.15703
			192.65	7.91422										5.36937	1494	0.26997	-1.15624
			188.796	8.29705										5.36963	1495	0.27015	-1.15546
			205.749	8.047										5.37007	1496	0.27033	-1.15467
			203.328	8.42011										5.37034	1497	0.27051	-1.15388
			195.603	6.83374										5.37092	1498	0.27069	-1.1531
			188.676	8.10928										5.37129	1499	0.27087	-1.15232
			214.351	7.87517										5.37299	1500	0.27105	-1.15153
			180.593	7.46255										5.37305	1501	0.27123	-1.15075
			197.582	8.29533										5.37362	1502	0.27141	-1.14996
			214.095	9.50458										5.37386	1503	0.27159	-1.14918
			234.249	10.7424										5.37398	1504	0.27177	-1.1484
			186.491	8.00876										5.374	1505	0.27196	-1.14762
			233.944	9.52199										5.37433	1506	0.27214	-1.14683
			223.915	8.88202										5.37459	1507	0.27232	-1.14605
			238.404	8.92824										5.37472	1508	0.2725	-1.14527
			190.054	7.23118										5.37476	1509	0.27268	-1.14449
			202.581	7.48276										5.37638	1510	0.27286	-1.14371
			167.968	6.62958										5.37661	1511	0.27304	-1.14293
			197.569	7.62385										5.37681	1512	0.27322	-1.14215
			218.212	8.74586										5.37704	1513	0.2734	-1.14137
			238.037	9.33499										5.37759	1514	0.27358	-1.14059
			207.103	8.30517										5.37873	1515	0.27376	-1.13982
			243.384	10.6668										5.37929	1516	0.27394	-1.13904
			201.075	8.8917										5.3796	1517	0.27412	-1.13826
			219.118	9.55098										5.38031	1518	0.2743	-1.13748
			198.142	8.39654										5.38092	1519	0.27449	-1.13671
			214.833	8.72726										5.38175	1520	0.27467	-1.13593
			201.473	8.21009										5.38199	1521	0.27485	-1.13516
			218.184	8.14544										5.3825	1522	0.27503	-1.13438
			170.015	6.32078										5.38272	1523	0.27521	-1.13361
			246.69	9.89658										5.38343	1524	0.27539	-1.13283
			219.55	8.93381										5.38356	1525	0.27557	-1.13206
			221.189	9.50748										5.38422	1526	0.27575	-1.13128
			185.76	6.93055										5.38438	1527	0.27593	-1.13051
			217.346	8.56665										5.38456	1528	0.27611	-1.12974
			197.859	7.92113										5.38631	1529	0.27629	-1.12897
			206.437	7.81242										5.387	1530	0.27647	-1.12819
			217.293	7.89122										5.38704	1531	0.27665	-1.12742
			215.222	8.19047										5.38731	1532	0.27683	-1.12665
			178.249	7.14371										5.38738	1533	0.27701	-1.12588
			198.811	7.42523										5.38771	1534	0.2772	-1.12511
			180.31	7.06811										5.38786	1535	0.27738	-1.12434
			191.043	7.46967										5.38805	1536	0.27756	-1.12357
			168.048	6.28101										5.38818	1537	0.27774	-1.1228
			195.03	8.27894										5.38877	1538	0.27792	-1.12203
			147.539	5.64067										5.38951	1539	0.2781	-1.12127
			180.206	6.75187										5.38984	1540	0.27828	-1.1205
			185.239	6.65536										5.39031	1541	0.27846	-1.11973
			191.217	6.75619										5.39059	1542	0.27864	-1.11896
			159.764	5.96623										5.39115	1543	0.27882	-1.1182
			172.624	6.25993										5.39218	1544	0.279	-1.11743
			187.158	6.5177										5.39293	1545	0.27918	-1.11666
			234.126	9.28376										5.39316	1546	0.27936	-1.1159
			235.883	9.82298										5.39323	1547	0.27954	-1.11513
			209.893	8.59034										5.39488	1548	0.27973	-1.11437
			231.602	9.07866										5.39556	1549	0.27991	-1.1136
			209.433	7.8945										5.39642	1550	0.28009	-1.11284
			232.459	9.34461										5.39702	1551	0.28027	-1.11208
			210.314	9.15497										5.3971	1552	0.28045	-1.11131
			222.216	8.73342										5.39806	1553	0.28063	-1.11055
			225.301	8.73632										5.39839	1554	0.28081	-1.10979
			229.981	9.37175										5.399	1555	0.28099	-1.10903
			227.071	9.91321										5.39927	1556	0.28117	-1.10826
			228.498	8.21262										5.39953	1557	0.28135	-1.1075
			227.256	8.40755										5.39967	1558	0.28153	-1.10674
			213.04	7.44345										5.3997	1559	0.28171	-1.10598
			220.508	9.0259										5.40001	1560	0.28189	-1.10522
			204.297	8.14617										5.40004	1561	0.28207	-1.10446
			258.092	10.3549										5.4002	1562	0.28226	-1.1037
			238.717	9.24034										5.4017	1563	0.28244	-1.10294
			178.797	7.31225										5.40204	1564	0.28262	-1.10218
			165.181	5.78222										5.40224	1565	0.2828	-1.10143
			242.259	8.61271										5.40391	1566	0.28298	-1.10067
			225.94	8.86816										5.40528	1567	0.28316	-1.09991
			229.83	8.82407										5.40577	1568	0.28334	-1.09915
			219.223	8.73493										5.40624	1569	0.28352	-1.0984
			241.886	10.2318										5.40658	1570	0.2837	-1.09764
			202.826	8.55144										5.40704	1571	0.28388	-1.09689
			245.591	9.1341										5.40748	1572	0.28406	-1.09613
			224.921	8.95841										5.40847	1573	0.28424	-1.09537
			231.39	9.8578										5.40871	1574	0.28442	-1.09462
			188.114	6.87426										5.4094	1575	0.2846	-1.09387
			232.131	10.8229										5.40974	1576	0.28478	-1.09311
			210.049	8.3269										5.41057	1577	0.28497	-1.09236
			273.975	11.5894										5.41075	1578	0.28515	-1.0916
			214.391	9.24258										5.4115	1579	0.28533	-1.09085
			216.178	8.95215										5.4117	1580	0.28551	-1.0901
			210.531	9.10198										5.4124	1581	0.28569	-1.08935
			205.55	9.26947										5.41304	1582	0.28587	-1.0886
			205.991	8.28436										5.41327	1583	0.28605	-1.08784
			259.988	10.0864										5.41351	1584	0.28623	-1.08709
			238.351	9.29138										5.41359	1585	0.28641	-1.08634
			232.556	9.0909										5.41389	1586	0.28659	-1.08559
			183.87	7.87372										5.41431	1587	0.28677	-1.08484
			228.446	9.54007										5.41477	1588	0.28695	-1.08409
			212.646	8.74107										5.41492	1589	0.28713	-1.08334
			221.047	8.3079										5.41579	1590	0.28731	-1.08259
			208.628	7.99724										5.41752	1591	0.2875	-1.08185
			194.187	7.3483										5.41772	1592	0.28768	-1.0811
			191.464	8.04615										5.41825	1593	0.28786	-1.08035
			203.126	8.30661										5.41828	1594	0.28804	-1.0796
			203.869	8.82333										5.41893	1595	0.28822	-1.07886
			225.454	8.72141										5.42039	1596	0.2884	-1.07811
			185.598	7.88625										5.42128	1597	0.28858	-1.07736
			203.62	8.78225										5.42218	1598	0.28876	-1.07662
			158.427	6.36493										5.42237	1599	0.28894	-1.07587
			213.518	8.4935										5.42264	1600	0.28912	-1.07513
			219.37	8.33337										5.42297	1601	0.2893	-1.07438
			237.004	9.41532										5.42496	1602	0.28948	-1.07364
			184.629	6.91977										5.42604	1603	0.28966	-1.07289
			227.637	9.20906										5.42672	1604	0.28984	-1.07215
			199.875	7.57588										5.42687	1605	0.29003	-1.07141
			215.724	8.54265										5.42702	1606	0.29021	-1.07067
			197.003	8.20612										5.42703	1607	0.29039	-1.06992
			214.047	8.26107										5.4272	1608	0.29057	-1.06918
			200.668	7.70527										5.42737	1609	0.29075	-1.06844
			195.106	7.31539										5.4278	1610	0.29093	-1.0677
			202.184	8.58891										5.42795	1611	0.29111	-1.06696
			220.615	9.50168										5.42872	1612	0.29129	-1.06622
			198.677	8.76344										5.42942	1613	0.29147	-1.06547
			240.516	10.1628										5.4302	1614	0.29165	-1.06473
			218.866	10.1998										5.43024	1615	0.29183	-1.064
			227.794	9.76751										5.43067	1616	0.29201	-1.06326
			217.294	9.87388										5.43081	1617	0.29219	-1.06252
			227.951	8.54158										5.43121	1618	0.29237	-1.06178
			197.872	8.68947										5.43127	1619	0.29256	-1.06104
			221.403	9.21223										5.43328	1620	0.29274	-1.0603
			197.904	8.1334										5.43344	1621	0.29292	-1.05957
			221.553	8.60423										5.43357	1622	0.2931	-1.05883
			233.292	10.8585										5.43412	1623	0.29328	-1.05809
			230.746	9.3864										5.43418	1624	0.29346	-1.05735
			185.455	8.20525										5.43439	1625	0.29364	-1.05662
			215.868	9.17821										5.43506	1626	0.29382	-1.05588
			217.534	9.29252										5.43603	1627	0.294	-1.05515
			211.456	9.24814										5.43627	1628	0.29418	-1.05441
			200.684	7.87047										5.43669	1629	0.29436	-1.05368
			221.232	9.3469										5.43735	1630	0.29454	-1.05294
			177.987	7.86284										5.43784	1631	0.29472	-1.05221
			222.305	9.67266										5.4382	1632	0.2949	-1.05148
			214.992	9.83193										5.43859	1633	0.29508	-1.05074
			247.424	11.0008										5.43978	1634	0.29527	-1.05001
			180.162	7.48094										5.43987	1635	0.29545	-1.04928
			224.647	9.73022										5.44244	1636	0.29563	-1.04854
			201.813	8.03303										5.44312	1637	0.29581	-1.04781
			235.832	10.3541										5.44374	1638	0.29599	-1.04708
			186.236	8.17571										5.44453	1639	0.29617	-1.04635
			216.057	9.62823										5.44474	1640	0.29635	-1.04562
			212.039	8.75702										5.44476	1641	0.29653	-1.04489
			194.135	8.76653										5.44503	1642	0.29671	-1.04416
			200.635	8.66954										5.44554	1643	0.29689	-1.04343
			206.768	7.79854										5.44563	1644	0.29707	-1.0427
			194.764	7.36105										5.44642	1645	0.29725	-1.04197
			206.464	8.28441										5.44653	1646	0.29743	-1.04124
			186.696	7.48288										5.44733	1647	0.29761	-1.04051
			199.176	8.02878										5.44768	1648	0.2978	-1.03979
			200.884	8.53119										5.44834	1649	0.29798	-1.03906
			241.381	9.76172										5.44862	1650	0.29816	-1.03833
			205.897	7.07454										5.44898	1651	0.29834	-1.0376
			228.097	8.57372										5.4495	1652	0.29852	-1.03688
			173.986	6.90874										5.45044	1653	0.2987	-1.03615
			202.821	7.83261										5.45214	1654	0.29888	-1.03542
			178.34	6.83118										5.45298	1655	0.29906	-1.0347
			207.864	8.79665										5.45309	1656	0.29924	-1.03397
			157.74	6.27161										5.45317	1657	0.29942	-1.03325
			193.68	7.59796										5.45403	1658	0.2996	-1.03252
			192.367	7.99027										5.45466	1659	0.29978	-1.0318
			207.327	8.2651										5.45494	1660	0.29996	-1.03108
			197.294	8.39318										5.45529	1661	0.30014	-1.03035
			201.918	8.18947										5.45579	1662	0.30033	-1.02963
			217.236	8.12004										5.4562	1663	0.30051	-1.02891
			220.185	9.5903										5.45669	1664	0.30069	-1.02818
			201.124	7.94123										5.46084	1665	0.30087	-1.02746
			229.984	9.43										5.46213	1666	0.30105	-1.02674
			212.248	8.32462										5.46227	1667	0.30123	-1.02602
			226.335	8.99551										5.4626	1668	0.30141	-1.0253
			191.281	7.82885										5.46329	1669	0.30159	-1.02457
			216.036	7.97441										5.46343	1670	0.30177	-1.02385
			180.983	7.46758										5.46479	1671	0.30195	-1.02313
			202.152	7.77398										5.46691	1672	0.30213	-1.02241
			171.644	7.14244										5.46721	1673	0.30231	-1.02169
			193.224	6.883										5.46721	1674	0.30249	-1.02097
			174.145	6.53766										5.46724	1675	0.30267	-1.02026
			169.52	5.55429										5.46775	1676	0.30286	-1.01954
			153.44	6.25352										5.46798	1677	0.30304	-1.01882
			172.903	6.87356										5.4683	1678	0.30322	-1.0181
			160.002	5.63526										5.46852	1679	0.3034	-1.01738
			199.456	6.98655										5.47017	1680	0.30358	-1.01667
			156.673	5.75318										5.47059	1681	0.30376	-1.01595
			201.852	7.13259										5.47191	1682	0.30394	-1.01523
			140.066	5.28447										5.47219	1683	0.30412	-1.01452
			210.42	7.53064										5.47296	1684	0.3043	-1.0138
			260.068	9.44039										5.47322	1685	0.30448	-1.01308
			233.711	10.2492										5.47382	1686	0.30466	-1.01237
			226.825	8.92688										5.47383	1687	0.30484	-1.01165
			247.332	10.1829										5.47438	1688	0.30502	-1.01094
			238.725	9.38072										5.4745	1689	0.3052	-1.01022
			188.417	6.80396										5.47519	1690	0.30538	-1.00951
			236.978	9.99017										5.47529	1691	0.30557	-1.0088
			230.583	10.3004										5.47542	1692	0.30575	-1.00808
			242.586	9.61443										5.47558	1693	0.30593	-1.00737
			219.898	9.37256										5.47621	1694	0.30611	-1.00666
			223.215	9.80194										5.47636	1695	0.30629	-1.00594
			227.052	10.1012										5.47652	1696	0.30647	-1.00523
			247.294	10.477										5.47751	1697	0.30665	-1.00452
			194.727	7.69594										5.47752	1698	0.30683	-1.00381
			242.778	10.4595										5.478	1699	0.30701	-1.0031
			203.173	8.10053										5.47803	1700	0.30719	-1.00239
			232.313	9.46367										5.47995	1701	0.30737	-1.00168
			240.614	8.73271										5.48037	1702	0.30755	-1.00097
			242.357	9.96973										5.48059	1703	0.30773	-1.00026
			222.588	8.73599										5.48152	1704	0.30791	-0.99955
			175.303	7.45686										5.482	1705	0.3081	-0.99884
			230.889	7.93254										5.48297	1706	0.30828	-0.99813
			201.359	7.12795										5.48415	1707	0.30846	-0.99742
			238.285	10.0119										5.48526	1708	0.30864	-0.99671
			218.56	8.73365										5.48578	1709	0.30882	-0.996
			223.711	8.73453										5.48617	1710	0.309	-0.9953
			216.285	8.09753										5.48725	1711	0.30918	-0.99459
			224.857	10.06										5.48743	1712	0.30936	-0.99388
			199.411	8.08057										5.48744	1713	0.30954	-0.99318
			195.746	7.20389										5.48829	1714	0.30972	-0.99247
			202.852	8.06758										5.48886	1715	0.3099	-0.99176
			210.97	8.4146										5.48892	1716	0.31008	-0.99106
			194.955	7.85891										5.48951	1717	0.31026	-0.99035
			215.695	9.36859										5.49026	1718	0.31044	-0.98965
			194.949	7.24131										5.49051	1719	0.31063	-0.98894
			209.536	9.15705										5.49109	1720	0.31081	-0.98824
			184.251	7.96107										5.49177	1721	0.31099	-0.98753
			201.315	8.99392										5.49179	1722	0.31117	-0.98683
			217.559	9.12135										5.49215	1723	0.31135	-0.98613
			236.267	9.22408										5.49257	1724	0.31153	-0.98542
			204.993	8.5475										5.49404	1725	0.31171	-0.98472
			219.496	9.10727										5.49578	1726	0.31189	-0.98402
			199.444	8.45327										5.49656	1727	0.31207	-0.98331
			227.762	8.64385										5.49696	1728	0.31225	-0.98261
			165.843	6.93417										5.49759	1729	0.31243	-0.98191
			215.095	8.65898										5.49792	1730	0.31261	-0.98121
			222.702	8.87396										5.49853	1731	0.31279	-0.98051
			224.151	9.02819										5.49951	1732	0.31297	-0.97981
			172.449	7.1244										5.49989	1733	0.31316	-0.97911
			214.995	8.23399										5.50004	1734	0.31334	-0.97841
			198.566	8.26593										5.5004	1735	0.31352	-0.97771
			248.117	10.1319										5.50072	1736	0.3137	-0.97701
			206.792	8.12042										5.50088	1737	0.31388	-0.97631
			207.906	8.18196										5.50118	1738	0.31406	-0.97561
			208.162	8.1605										5.50193	1739	0.31424	-0.97491
			194.075	7.02677										5.50202	1740	0.31442	-0.97421
			211.81	7.92178										5.50354	1741	0.3146	-0.97351
			207.959	8.01935										5.5038	1742	0.31478	-0.97282
			197.398	7.49754										5.50399	1743	0.31496	-0.97212
			198.845	8.04522										5.504	1744	0.31514	-0.97142
			183.022	7.4291										5.50414	1745	0.31532	-0.97072
			232.054	9.73875										5.50471	1746	0.3155	-0.97003
			223.604	9.38043										5.50667	1747	0.31568	-0.96933
			223.079	10.1222										5.507	1748	0.31587	-0.96864
			194.463	7.89536										5.50734	1749	0.31605	-0.96794
			219.259	8.23018										5.50817	1750	0.31623	-0.96724
			208.199	8.68526										5.50825	1751	0.31641	-0.96655
			227.637	8.73441										5.50854	1752	0.31659	-0.96585
			224.686	9.69185										5.5095	1753	0.31677	-0.96516
			220.895	9.48017										5.51017	1754	0.31695	-0.96447
			228.077	10.1246										5.51104	1755	0.31713	-0.96377
			259.92	10.1171										5.51105	1756	0.31731	-0.96308
			227.928	9.00459										5.51155	1757	0.31749	-0.96238
			210.491	8.3876										5.51277	1758	0.31767	-0.96169
			178.487	7.1322										5.51282	1759	0.31785	-0.961
			191.395	7.37231										5.51349	1760	0.31803	-0.96031
			164.837	6.7335										5.51423	1761	0.31821	-0.95961
			209.862	8.76674										5.51459	1762	0.3184	-0.95892
			199.762	8.82361										5.51491	1763	0.31858	-0.95823
			212.739	8.96014										5.51585	1764	0.31876	-0.95754
			253.363	11.6005										5.51625	1765	0.31894	-0.95685
			237.252	10.8705										5.51627	1766	0.31912	-0.95616
			191.936	8.29723										5.51648	1767	0.3193	-0.95547
			219.905	8.74857										5.51745	1768	0.31948	-0.95478
			202.27	8.58921										5.51763	1769	0.31966	-0.95409
			226.412	9.07826										5.51766	1770	0.31984	-0.9534
			192.531	8.0913										5.51854	1771	0.32002	-0.95271
			232.813	9.24685										5.51893	1772	0.3202	-0.95202
			222.112	9.68448										5.51902	1773	0.32038	-0.95133
			216.837	9.28109										5.52114	1774	0.32056	-0.95064
			234.615	10.1232										5.52186	1775	0.32074	-0.94996
			243.691	10.0898										5.5224	1776	0.32093	-0.94927
			196.836	7.58623										5.52268	1777	0.32111	-0.94858
			218.293	8.46994										5.52301	1778	0.32129	-0.94789
			193.536	8.51605										5.52394	1779	0.32147	-0.94721
			218.079	9.4349										5.52406	1780	0.32165	-0.94652
			206.48	9.11907										5.52449	1781	0.32183	-0.94583
			229.187	11.0295										5.52481	1782	0.32201	-0.94515
			216.231	8.68643										5.52707	1783	0.32219	-0.94446
			223.057	9.25578										5.52925	1784	0.32237	-0.94378
			185.408	7.85256										5.52958	1785	0.32255	-0.94309
			224.34	8.73587										5.5311	1786	0.32273	-0.94241
			212.148	8.60344										5.53114	1787	0.32291	-0.94172
			237.942	9.59081										5.53195	1788	0.32309	-0.94104
			225.798	9.86803										5.53218	1789	0.32327	-0.94035
			241.601	10.395										5.53264	1790	0.32346	-0.93967
			170.878	6.94455										5.53369	1791	0.32364	-0.93899
			217.238	8.48922										5.53457	1792	0.32382	-0.9383
			189.891	6.66393										5.53516	1793	0.324	-0.93762
			175.923	6.60988										5.53662	1794	0.32418	-0.93694
			169.85	6.58424										5.53684	1795	0.32436	-0.93626
			196.281	7.59196										5.53716	1796	0.32454	-0.93558
			163.295	6.35882										5.53723	1797	0.32472	-0.93489
			194.656	7.31417										5.53802	1798	0.3249	-0.93421
			172.725	6.62075										5.53826	1799	0.32508	-0.93353
			195.429	7.51477										5.53896	1800	0.32526	-0.93285
			190.774	7.40821										5.53925	1801	0.32544	-0.93217
			217.512	8.60089										5.53944	1802	0.32562	-0.93149
			204.584	8.6651										5.54174	1803	0.3258	-0.93081
			196.17	8.43012										5.54203	1804	0.32598	-0.93013
			206.21	8.46565										5.54246	1805	0.32617	-0.92945
			207.585	6.90971										5.54274	1806	0.32635	-0.92877
			204.619	7.81083										5.54346	1807	0.32653	-0.92809
			220.729	8.3992										5.54347	1808	0.32671	-0.92741
			198.155	7.21468										5.54364	1809	0.32689	-0.92674
			222.121	8.9855										5.54425	1810	0.32707	-0.92606
			189.276	7.70965										5.54452	1811	0.32725	-0.92538
			244.058	9.41589										5.5448	1812	0.32743	-0.9247
			220.399	8.96354										5.5458	1813	0.32761	-0.92402
			208.92	8.11895										5.5458	1814	0.32779	-0.92335
			180.112	6.86835										5.54649	1815	0.32797	-0.92267
			176.836	6.62961										5.54677	1816	0.32815	-0.92199
			159.472	6.09006										5.54739	1817	0.32833	-0.92132
			168.877	6.33671										5.54751	1818	0.32851	-0.92064
			146.005	5.77665										5.54837	1819	0.3287	-0.91997
			160.012	5.62584										5.54888	1820	0.32888	-0.91929
			156.859	5.98696										5.54952	1821	0.32906	-0.91862
			185.024	7.2943										5.54974	1822	0.32924	-0.91794
			163.005	6.17091										5.54975	1823	0.32942	-0.91727
			215.545	8.55611										5.54999	1824	0.3296	-0.91659
			237.729	9.55381										5.55083	1825	0.32978	-0.91592
			230.302	9.20552										5.55372	1826	0.32996	-0.91525
			243.783	9.9364										5.55375	1827	0.33014	-0.91457
			204.66	8.36385										5.55393	1828	0.33032	-0.9139
			242.295	10.2216										5.55396	1829	0.3305	-0.91323
			236.769	10.7177										5.55466	1830	0.33068	-0.91255
			232.449	9.45396										5.55511	1831	0.33086	-0.91188
			221.404	9.83943										5.55521	1832	0.33104	-0.91121
			220.69	8.51454										5.55702	1833	0.33123	-0.91054
			211.344	7.86065										5.55824	1834	0.33141	-0.90987
			253.309	10.3452										5.5591	1835	0.33159	-0.9092
			204.067	7.36015										5.55918	1836	0.33177	-0.90852
			223.539	8.92365										5.56056	1837	0.33195	-0.90785
			210.862	8.23177										5.56118	1838	0.33213	-0.90718
			237.862	9.61348										5.56201	1839	0.33231	-0.90651
			197.162	7.07193										5.56252	1840	0.33249	-0.90584
			227.936	9.00333										5.56255	1841	0.33267	-0.90517
			188.761	7.64607										5.56256	1842	0.33285	-0.9045
			192.575	7.68366										5.56257	1843	0.33303	-0.90383
			35.9152	1.868										5.56321	1844	0.33321	-0.90317
			58.0353	2.2839										5.56357	1845	0.33339	-0.9025
			218.314	7.81096										5.56363	1846	0.33357	-0.90183
			236.022	9.44824										5.56531	1847	0.33375	-0.90116
			201.028	8.13548										5.56656	1848	0.33394	-0.90049
			209.156	7.59624										5.56659	1849	0.33412	-0.89983
			233.79	8.85378										5.56687	1850	0.3343	-0.89916
			185.721	6.83778										5.56695	1851	0.33448	-0.89849
			244.875	9.1564										5.56784	1852	0.33466	-0.89783
			201.174	8.27206										5.5681	1853	0.33484	-0.89716
			201.483	7.25635										5.56871	1854	0.33502	-0.89649
			212.074	8.59074										5.57025	1855	0.3352	-0.89583
			218.422	8.76666										5.57067	1856	0.33538	-0.89516
			201.379	8.70638										5.57118	1857	0.33556	-0.8945
			199.464	7.96702										5.5712	1858	0.33574	-0.89383
			187.866	6.98269										5.57163	1859	0.33592	-0.89317
			217.881	10.5793										5.5718	1860	0.3361	-0.8925
			217.792	10.066										5.57286	1861	0.33628	-0.89184
			237.632	10.0278										5.57312	1862	0.33647	-0.89117
			191.417	7.93571										5.57421	1863	0.33665	-0.89051
			209.246	8.51819										5.5755	1864	0.33683	-0.88985
			190.967	7.65172										5.57561	1865	0.33701	-0.88918
			210.935	8.45732										5.57576	1866	0.33719	-0.88852
			220.479	9.36528										5.57634	1867	0.33737	-0.88786
			246.921	10.0337										5.57652	1868	0.33755	-0.88719
			222.222	9.17755										5.57728	1869	0.33773	-0.88653
			229.722	9.01345										5.57813	1870	0.33791	-0.88587
			182.554	7.04537										5.57867	1871	0.33809	-0.88521
			212.017	8.42202										5.57904	1872	0.33827	-0.88455
			207.029	7.25862										5.57961	1873	0.33845	-0.88389
			206.697	7.83861										5.57985	1874	0.33863	-0.88322
			184.932	7.74661										5.57999	1875	0.33881	-0.88256
			194.191	7.93225										5.58038	1876	0.339	-0.8819
			178.131	7.88683										5.58193	1877	0.33918	-0.88124
			217.383	7.6751										5.58251	1878	0.33936	-0.88058
			203.357	7.47503										5.58276	1879	0.33954	-0.87992
			223.841	9.72277										5.58305	1880	0.33972	-0.87926
			206.111	7.75522										5.5839	1881	0.3399	-0.8786
			223.11	9.03018										5.58394	1882	0.34008	-0.87795
			196.823	8.0844										5.584	1883	0.34026	-0.87729
			232.79	9.29775										5.58413	1884	0.34044	-0.87663
			196.789	7.7108										5.58424	1885	0.34062	-0.87597
			239.905	10.1671										5.58458	1886	0.3408	-0.87531
			200.324	7.75641										5.58547	1887	0.34098	-0.87465
			231.856	10.2214										5.58587	1888	0.34116	-0.874
			221.575	9.52532										5.58613	1889	0.34134	-0.87334
			228.02	9.91638										5.5864	1890	0.34153	-0.87268
			208.2	8.89352										5.58678	1891	0.34171	-0.87203
			232.531	10.276										5.58692	1892	0.34189	-0.87137
			225.898	9.70867										5.58697	1893	0.34207	-0.87071
			217.534	9.06126										5.58724	1894	0.34225	-0.87006
			231.684	10.1349										5.58807	1895	0.34243	-0.8694
			246.793	10.7938										5.58966	1896	0.34261	-0.86875
			210.192	9.14327										5.59102	1897	0.34279	-0.86809
			223.323	9.07469										5.59153	1898	0.34297	-0.86744
			207.689	8.26498										5.59219	1899	0.34315	-0.86678
			201.899	7.74871										5.59331	1900	0.34333	-0.86613
			244.637	10.5524										5.59405	1901	0.34351	-0.86547
			235.209	9.41275										5.5942	1902	0.34369	-0.86482
			205.592	8.74073										5.59425	1903	0.34387	-0.86417
			218.595	8.58902										5.59432	1904	0.34405	-0.86351
			230.729	10.2491										5.5944	1905	0.34424	-0.86286
			196.877	9.74357										5.59457	1906	0.34442	-0.86221
			192.111	8.26264										5.59486	1907	0.3446	-0.86155
			231.395	10.5978										5.59511	1908	0.34478	-0.8609
			180.983	8.09231										5.59519	1909	0.34496	-0.86025
			249.619	11.2208										5.59567	1910	0.34514	-0.8596
			215.996	9.39769										5.59751	1911	0.34532	-0.85895
			226.794	9.85596										5.5989	1912	0.3455	-0.85829
			194.108	8.15418										5.59972	1913	0.34568	-0.85764
			235.157	10.3505										5.59973	1914	0.34586	-0.85699
			228.25	10.0316										5.60049	1915	0.34604	-0.85634
			226.825	9.03157										5.60116	1916	0.34622	-0.85569
			239.776	10.2027										5.60125	1917	0.3464	-0.85504
			244.892	9.93618										5.60129	1918	0.34658	-0.85439
			221.989	9.50116										5.60175	1919	0.34677	-0.85374
			208.912	7.86617										5.60224	1920	0.34695	-0.85309
			191.315	8.04369										5.60279	1921	0.34713	-0.85244
			243.981	9.88573										5.60327	1922	0.34731	-0.85179
			223.026	9.18235										5.60369	1923	0.34749	-0.85114
			232.997	10.1455										5.60386	1924	0.34767	-0.8505
			198.805	7.25269										5.60426	1925	0.34785	-0.84985
			207.078	8.05527										5.60483	1926	0.34803	-0.8492
			172.237	6.58635										5.60531	1927	0.34821	-0.84855
			194.942	7.5634										5.60571	1928	0.34839	-0.8479
			197.864	7.6778										5.60608	1929	0.34857	-0.84726
			214.585	8.68341										5.60628	1930	0.34875	-0.84661
			181.862	7.34871										5.60645	1931	0.34893	-0.84596
			228.268	9.66686										5.60672	1932	0.34911	-0.84532
			206.588	8.02017										5.6076	1933	0.3493	-0.84467
			218.831	8.65465										5.60765	1934	0.34948	-0.84402
			165.39	6.35295										5.60769	1935	0.34966	-0.84338
			191.993	7.34497										5.60773	1936	0.34984	-0.84273
			186.886	7.63209										5.6081	1937	0.35002	-0.84209
			200.097	7.65885										5.60865	1938	0.3502	-0.84144
			201.037	8.6069										5.60907	1939	0.35038	-0.8408
			238.725	9.4466										5.60974	1940	0.35056	-0.84015
			191.857	7.29023										5.61011	1941	0.35074	-0.83951
			234.155	9.72295										5.61065	1942	0.35092	-0.83886
			181.036	6.55852										5.61219	1943	0.3511	-0.83822
			211.399	8.75735										5.61254	1944	0.35128	-0.83758
			179.447	6.84524										5.61307	1945	0.35146	-0.83693
			205.135	8.21518										5.61451	1946	0.35164	-0.83629
			184.072	7.21369										5.61488	1947	0.35183	-0.83565
			194.766	7.63781										5.6149	1948	0.35201	-0.835
			210.312	8.31742										5.61537	1949	0.35219	-0.83436
			222.938	8.95186										5.61575	1950	0.35237	-0.83372
			178.409	7.19837										5.61586	1951	0.35255	-0.83308
			209.98	8.20542										5.61607	1952	0.35273	-0.83243
			194.645	7.45691										5.61646	1953	0.35291	-0.83179
			244.058	10.0909										5.61746	1954	0.35309	-0.83115
			209.973	8.07642										5.61784	1955	0.35327	-0.83051
			197.373	7.20119										5.61798	1956	0.35345	-0.82987
			181.603	7.39689										5.61819	1957	0.35363	-0.82923
			179.246	6.88027										5.61828	1958	0.35381	-0.82859
			184.296	6.61971										5.61833	1959	0.35399	-0.82795
			201.673	7.55514										5.6185	1960	0.35417	-0.82731
			139.851	4.47554										5.61906	1961	0.35435	-0.82667
			172.316	6.49401										5.61927	1962	0.35454	-0.82603
			188.828	7.93217										5.61971	1963	0.35472	-0.82539
			233.533	8.97294										5.62022	1964	0.3549	-0.82475
			248.552	8.24444										5.62034	1965	0.35508	-0.82411
			209.181	8.16669										5.62058	1966	0.35526	-0.82347
			165.908	5.61476										5.62078	1967	0.35544	-0.82283
			210.662	7.77226										5.62096	1968	0.35562	-0.82219
			202.417	7.92671										5.62238	1969	0.3558	-0.82156
			230.014	10.0787										5.62277	1970	0.35598	-0.82092
			175.613	6.73617										5.62343	1971	0.35616	-0.82028
			200.664	8.00259										5.62381	1972	0.35634	-0.81964
			234.559	8.61216										5.62542	1973	0.35652	-0.81901
			213.357	7.37554										5.62567	1974	0.3567	-0.81837
			187.351	7.14997										5.62629	1975	0.35688	-0.81773
			218.155	9.39131										5.62634	1976	0.35707	-0.8171
			199.277	7.54058										5.62677	1977	0.35725	-0.81646
			221.459	8.7927										5.62696	1978	0.35743	-0.81582
			206.682	7.43691										5.62751	1979	0.35761	-0.81519
			231.528	9.43686										5.62772	1980	0.35779	-0.81455
			217.072	8.09389										5.62782	1981	0.35797	-0.81392
			218.286	8.68754										5.62973	1982	0.35815	-0.81328
			193.917	7.35243										5.6301	1983	0.35833	-0.81265
			208.455	8.37439										5.63036	1984	0.35851	-0.81201
			221.125	7.09728										5.63153	1985	0.35869	-0.81138
			180.047	6.58224										5.63185	1986	0.35887	-0.81074
			219.164	8.48048										5.63215	1987	0.35905	-0.81011
			188.08	7.64732										5.63343	1988	0.35923	-0.80948
			182.264	6.6503										5.63406	1989	0.35941	-0.80884
			209.293	8.39273										5.63441	1990	0.3596	-0.80821
			210.472	7.8701										5.63546	1991	0.35978	-0.80758
			186.985	7.70665										5.63607	1992	0.35996	-0.80694
			218.441	7.88426										5.63636	1993	0.36014	-0.80631
			164.304	6.08941										5.63674	1994	0.36032	-0.80568
			217.87	8.69695										5.6368	1995	0.3605	-0.80505
			202.555	8.38386										5.63727	1996	0.36068	-0.80442
			235.646	9.00102										5.63739	1997	0.36086	-0.80378
			179.157	7.77401										5.63812	1998	0.36104	-0.80315
			216.293	8.2199										5.63834	1999	0.36122	-0.80252
[truncated: 13,634 more rows]
